# Supplementary material for: Tolerance to mild salinity stress in japonica rice: A genome-wide association mapping study highlights calcium signaling and metabolism genes
Source: PLoS One. 2018 Jan 17;13(1):e0190964. doi: 10.1371/journal.pone.0190964 (PMC5771603; doi:10.1371/journal.pone.0190964)
Supplement: S1 Table — (XLSX) [file pone.0190964.s001.xlsx]

## Sheet: all data
GENOTYPE	ID	Country	3K genomes	cTIL	cLF	cLR	cROOT	cSHOOT	cLA	cSLA	cR_S	sTIL	sLF	sLR	sROOT	sSHOOT	sLA	sSLA	sR_S	iTIL	iLF	iLR	iROOT	iSHOOT	iLA	iSLA	iR_S	Na	K	Na_K
A 201	GR001	USA	Yes	3.35114	63.1827	27.6839	0.0896445	0.383035	19.0193	278.028	23.4037	1.44986	37.7024	28.529	0.0438425	0.168636	8.51954	281.095	25.9982	-56.74	-40.33	3.05	-51.09	-55.97	-55.21	1.1	11.09	0.316	2.217	0.153
A 301	GR002	USA		1.61224	51.4844	25.9856	0.0816337	0.28406	17.4607	334.476	28.7381	2.67804	36.9262	32.6296	0.0955635	0.260644	10.2883	267.603	36.6644	na	-28.28	25.57	17.06	-8.24	-41.08	-19.99	27.58	0.691	2.171	0.318
ADAIR	GR003	USA		3.3502	62.5054	26.9149	0.148872	0.605062	25.9483	302.554	24.6044	2.46746	47.3448	28.8195	0.120262	0.400559	15.2057	246.507	30.0234	-26.35	-24.25	7.08	-19.22	-33.8	-41.4	-18.52	22.02	0.455	2.354	0.192
ADELAIDE CHIAPPELLI	GR004	Italy		3.63876	66.8914	29.8857	0.152989	0.659743	25.5242	335.753	23.1892	4.73256	58.0731	35.3527	0.198029	0.704788	17.3925	253.278	28.0977	30.06	-13.18	18.29	29.44	6.83	-31.86	-24.56	21.17	0.601	1.721	0.353
ADRET	GR005	France		5.28404	55.4618	25.4223	0.121595	0.610271	19.8202	316.809	19.9248	4.91301	38.8006	25.8868	0.103245	0.429812	10.2842	300.036	24.0211	-7.02	-30.04	1.83	-15.09	-29.57	-48.11	-5.29	20.56	0.387	2.734	0.141
ADRIANO	GR006	France		3.68173	55.5347	26.2838	0.109251	0.472376	16.4565	283.34	23.128	3.25551	40.5895	37.6045	0.0960269	0.352957	9.76258	237.107	27.2064	-11.58	-26.91	43.07	-12.1	-25.28	-40.68	-16.32	17.63	0.423	2.453	0.183
AGOSTANO	GR007	Italy		1.69783	68.6852	20.3215	0.07284	0.273995	20.4602	322.262	26.5844	0.439254	32.3078	21.6195	0.0108571	0.0553819	3.89089	334.349	19.604	na	na	na	na	na	na	na	na	na	na	na
AIACE	GR008	Italy		3.05049	59.1336	34.1775	0.0988317	0.430069	20.2313	323.685	22.9804	3.232	48.4784	31.1061	0.0756195	0.324918	14.6066	287.656	23.2734	5.95	-18.02	-8.99	-23.49	-24.45	-27.8	-11.13	1.28	0.732	2.624	0.298
AKITAKOMACHI	GR009	Japan		2.44239	51.1685	26.5769	0.0737411	0.271596	15.0906	305.509	27.1511	2.93781	38.5399	29.3849	0.0664505	0.262711	9.01538	274.365	25.2941	20.28	-24.68	10.57	-9.89	-3.27	-40.26	-10.19	-6.84	0.37	2.534	0.14
ALBARON	GR010	France		4.69018	68.335	40.2484	0.163596	0.829301	21.0561	278.887	19.727	4.11909	46.3398	41.327	0.147142	0.603952	8.69178	240.641	24.3633	-12.18	-32.19	2.68	-10.06	-27.17	-58.72	-13.71	23.5	0.463	2.375	0.2
ALICE	GR011	Italy		3.9279	61.0598	27.5835	0.143478	0.597327	24.3351	302.87	24.02	2.19861	40.6826	28.9194	0.104695	0.342325	9.40299	260.557	30.5836	-44.03	-33.37	4.84	-27.03	-42.69	-61.36	-13.97	27.33	1.042	1.827	0.582
ALLORIO	GR012	Italy		2.33949	66.0909	29.2019	0.143372	0.589632	24.4723	289.706	24.3154	0.970911	24.2766	30.7052	0.0393515	0.154755	6.27102	315.511	25.4283	-58.5	na	5.15	-72.55	-73.75	-74.37	8.91	4.58	0.666	1.962	0.337
ALPE	GR013	Italy		2.19331	51.2343	25.978	0.0912238	0.353929	16.9222	362.404	25.7746	2.99557	42.4966	29.7653	0.103615	0.363556	9.02988	301.122	28.5005	36.58	-17.05	14.58	13.58	2.72	-46.64	-16.91	10.58	0.61	2.306	0.264
ALPHA	GR014	Italy		4.79843	69.7962	29.6517	0.219869	0.909147	26.5051	272.184	24.1841	3.03085	46.839	23.7398	0.134656	0.45382	12.6909	298.993	29.6718	-36.84	-32.89	-19.94	-38.76	-50.08	-52.12	9.85	22.69	0.454	2.401	0.203
AMBRA	GR015	Italy		3.70552	54.8348	30.1544	0.112205	0.517327	19.457	301.807	21.6894	2.81635	42.0928	31.5919	0.09517	0.360104	8.74211	241.001	26.4285	-24	-23.24	4.77	-15.18	-30.39	-55.07	-20.15	21.85	0.499	2.208	0.226
AMERICANO 1600	GR016	Italy		2.61132	58.4383	22.7386	0.0736355	0.276923	14.8208	301.922	26.5906	2.25974	43.1447	29.4881	0.0783806	0.261464	8.44775	304.134	29.9776	-13.46	-26.17	29.68	6.44	-5.58	-43	0.73	12.74	0.633	2.454	0.274
ANSEATICO	GR017	Italy	Yes	2.76311	68.9703	30.0666	0.158951	0.68298	27.2998	283.313	23.2732	1.36132	46.5091	26.8401	0.0776951	0.231775	13.0127	261.275	33.5218	-50.73	-32.57	-10.73	-51.12	-66.06	-52.33	-7.78	44.04	0.513	2.212	0.237
APOLLO	GR018	Italy		3.92831	64.4927	38.044	0.131581	0.516126	22.2739	306.928	25.494	2.51655	43.3198	37.6398	0.104426	0.32849	10.9463	260.943	31.7898	-35.94	-32.83	-1.06	-20.64	-36.35	-50.86	-14.98	24.7	0.682	1.707	0.411
ARELATE	GR019	France		3.90049	53.0247	27.6202	0.11896	0.527041	18.2697	333.07	22.5713	3.44153	38.6328	32.7856	0.0891598	0.321841	10.8832	331.699	27.7031	-11.77	-27.14	18.7	-25.05	-38.93	-40.43	-0.41	22.74	0.595	1.916	0.31
ARGILA	GR020	Spain		3.76722	48.9231	20.051	0.171187	0.621892	20.8006	316.846	27.5269	4.02028	31.7582	31.6251	0.117755	0.338923	6.97372	320.167	34.7438	6.72	-35.09	na	-31.21	-45.5	-66.47	1.05	26.22	0.821	2.651	0.311
ARGO	GR021	Italy		3.06031	63.459	32.643	0.164414	0.750552	28.0834	291.307	21.9058	2.50506	43.1111	32.0716	0.124762	0.521261	12.0018	248.303	23.9346	-18.14	-32.06	-1.75	-24.12	-30.55	-57.26	-14.76	9.26	0.584	2.551	0.235
ARIETE	GR022	Italy		3.29998	67.9895	29.9722	0.171047	0.804876	25.9307	277.984	21.2514	2.39973	52.7462	32.2074	0.133466	0.468331	18.7928	318.021	28.4983	-27.28	-22.42	7.46	-21.97	-41.81	-27.53	14.4	34.1	0.371	2.158	0.172
ARTEMIDE	GR023	Italy		4.29237	59.4234	28.8091	0.138393	0.663539	25.281	350.235	20.8568	2.92449	42.2329	30.5379	0.0898653	0.364105	12.8829	322.434	24.6812	-31.87	-28.93	6	-35.06	-45.13	-49.04	-7.94	18.34	0.391	2.703	0.147
AUGUSTO	GR024	Italy	Yes	3.01297	69.9469	35.2379	0.125265	0.578567	29.8771	331.149	21.6509	2.37557	55.0521	37.8057	0.0949586	0.379405	15.3331	292.86	25.0283	-21.16	-21.29	7.29	-24.19	-34.42	-48.68	-11.56	15.6	0.448	2.558	0.179
AURELIA	GR025	France		4.15711	63.6005	27.8589	0.140628	0.696823	24.6293	286.585	20.1813	2.75493	40.7363	29.8903	0.085091	0.370069	8.34186	192.665	22.9933	-33.73	-35.95	7.29	-39.49	-46.89	-66.13	-32.77	13.93	0.373	2.04	0.187
AYCHADE	FA240	France		2.66667	59.95	36.3167	0.132706	0.45885	20.0017	299.171	28.9213	2.05556	41.85	36.0056	0.0855778	0.242072	8.36146	257.305	35.3522	-22.9167	-30.1918	-0.856662	-35.513	-47.2437	-58.1962	-13.994	22.2356	0.706763	1.9439	0.370959
BAHIA	GR026	Spain		2.66872	58.338	27.2509	0.141469	0.456787	22.4515	316.322	30.9704	3.03977	36.6221	28.7264	0.088064	0.307451	7.16204	283.271	28.6432	13.9	-37.22	5.41	-37.75	-32.69	-68.1	-10.45	-7.51	0.421	2.349	0.187
BAIXET	GR027	Spain		2.47137	41.5047	27.6417	0.132748	0.366413	23.6274	368.906	36.2291	3.39604	34.1844	35.67	0.102045	0.350316	9.58648	287.938	29.1293	37.42	-17.64	29.04	-23.13	-4.39	-59.43	-21.95	na	0.688	2.139	0.318
BALDO	GR028	Italy		3.61049	74.7785	33.4166	0.217975	1.14515	35.0803	296.783	19.0345	3.83675	56.2286	38.9449	0.201823	0.828557	19.3651	271.192	24.3583	6.27	-24.81	16.54	-7.41	-27.65	-44.8	-8.62	27.97	0.555	2.395	0.253
BALZARETTI	GR029	Italy		4.61512	66.4413	25.7529	0.210018	0.751604	27.7222	305.338	27.9426	2.50512	46.3557	19.3879	0.105677	0.364012	11.0067	271.842	29.0311	-45.72	-30.23	-24.72	-49.68	-51.57	-60.3	-10.97	3.9	0.473	2.033	0.235
BARAGGIA	GR030	Italy		3.71606	52.9895	25.8649	0.107204	0.494828	19.1572	350.168	21.6648	3.76484	36.6943	23.1411	0.101602	0.378647	8.69158	282.519	26.833	1.31	-30.75	-10.53	-5.22	-23.48	-54.63	-19.32	23.86	0.531	2.285	0.243
BENGAL	GR031	USA		2.3363	63.8405	27.3151	0.118379	0.497199	22.4414	278.518	23.8092	2.20402	48.899	32.3268	0.0817355	0.307487	10.6134	257.462	26.5817	-5.66	-23.4	18.35	-30.95	-38.16	-52.71	-7.56	11.65	0.571	2.383	0.238
BOMBA	GR032	Spain		4.74348	72.4597	36.0847	0.250903	1.04624	32.4053	313.804	23.9815	1.90832	51.5818	35.3775	0.139379	0.401889	15.5692	288.576	34.6809	-59.77	-28.81	-1.96	-44.45	-61.59	-51.95	-8.04	44.62	0.828	3.028	0.266
BOMBILLA	GR033	Spain		3.18271	59.1237	24.5722	0.125933	0.440184	24.2555	355.702	28.6093	1.63789	34.7349	17.8075	0.0505694	0.169552	9.13617	335.23	29.8253	-48.54	-41.25	-27.53	-59.84	-61.48	-62.33	-5.76	4.25	0.996	1.875	0.54
BOMBON	GR034	Spain		3.08459	68.0458	30.8691	0.15921	0.51947	25.8411	299.759	30.6486	2.18739	47.5828	27.3414	0.101295	0.312627	11.169	234.117	32.4011	-29.09	-30.07	-11.43	-36.38	-39.82	-56.78	-21.9	5.72	0.562	2.356	0.242
BONNI	GR035	Italy		2.89449	71.762	36.4072	0.212721	0.904486	31.2702	308.823	23.5184	1.93357	47.7685	30.1675	0.0905188	0.340454	12.3288	277.943	26.5877	-33.2	-33.43	-17.14	-57.45	-62.36	-60.57	-10	13.05	0.68	1.975	0.402
BRIO	GR036	Italy		3.09177	51.8683	21.3852	0.132487	0.420225	20.0915	347.363	31.5276	2.72461	35.469	18.3269	0.0800699	0.260677	9.90975	327.751	30.7162	-11.88	-31.62	-14.3	-39.56	-37.97	-50.68	-5.65	-2.57	0.715	2.729	0.254
BRRI DHAN47	CHECK	Bangladesh		4.26399	59.3158	31.7268	0.172768	0.735708	24.7767	301.235	23.4832	4.66441	43.9025	29.8055	0.157193	0.581307	15.4316	300.141	27.0413	9.39079	-25.9851	-6.05589	-9.01483	-20.9868	-37.7172	-0.362997	15.1518	0.259333	3.03133	0.088939
BURMA	GR037	Italy		1.94383	67.7452	31.6833	0.128541	0.459555	26.894	274.525	27.9709	2.29872	47.3372	30.3265	0.111479	0.327652	14.021	253.569	34.0235	18.26	-30.12	-4.28	-13.27	-28.7	-47.87	-7.63	21.64	0.387	2.357	0.162
CABAN	GR038	France		4.28178	53.4746	29.4195	0.129651	0.532371	16.5485	294.941	24.3535	4.09621	42.6736	30.4161	0.10785	0.413447	9.58837	271.254	26.0856	-4.33	-20.2	3.39	-16.82	-22.34	-42.06	-8.03	7.11	0.45	2.715	0.168
CALENDAL	GR039	France	Yes	3.38272	79.9562	20.5315	0.20437	0.833295	40.2772	294.222	24.5256	3.0821	47.2904	23.8198	0.223307	0.667276	16.6779	262.147	33.4655	-8.89	-40.85	16.02	9.27	-19.92	-58.59	-10.9	36.45	0.511	2.206	0.234
CALMOCHI 101	GR040	USA		2.15711	53.7672	23.4923	0.0740613	0.336057	19.4993	359.254	22.0383	2.7791	42.1708	26.3696	0.0643914	0.280365	9.13356	311.441	22.967	28.83	-21.57	12.25	-13.06	-16.57	-53.16	-13.31	4.21	0.562	2.396	0.248
CAMPINO	GR041	Portugal	Yes	3.00205	67.338	31.2509	0.213902	0.855787	23.7127	232.39	24.9948	2.41476	52.2289	33.6919	0.118794	0.415632	13.5458	233.865	28.5815	-19.56	-22.44	7.81	-44.46	-51.43	-42.88	0.63	14.35	0.644	2.043	0.34
CAPATAZ	GR042	Spain	Yes	3.2325	53.8855	32.1558	0.123107	0.508703	16.8032	307.962	24.2002	2.99577	41.9657	31.5094	0.0924123	0.326095	9.67972	288.041	28.339	-7.32	-22.12	-2.01	-24.93	-35.9	-42.39	-6.47	17.1	0.642	2.466	0.26
CARINA	GR043	Bulgaria		5.0838	68.6464	22.4191	0.201278	0.925783	32.1376	359.042	21.7414	3.01769	53.5328	24.348	0.117231	0.397485	11.8973	244.015	29.4931	-40.64	-22.02	8.6	-41.76	-57.06	-62.98	-32.04	35.65	0.477	2.134	0.225
CARMEN	GR044	Italy		4.75668	67.6684	29.8072	0.168989	0.793925	23.4428	316.948	21.2853	3.0103	49.2552	34.6107	0.133892	0.509087	11.8061	272.447	26.3005	-36.71	-27.21	16.12	-20.77	-35.88	-49.64	-14.04	23.56	na	na	na
CARNAROLI	GR045	Italy		4.18118	70.4302	27.7893	0.212488	0.823385	25.6073	278.775	25.8067	3.29496	56.343	27.7263	0.162784	0.493463	15.333	259.299	32.9881	-21.2	-20	-0.23	-23.39	-40.07	-40.12	-6.99	27.83	0.634	2.258	0.284
CARNISE	GR046	Italy		3.06103	67.3217	27.6546	0.165563	0.693503	30.5628	307.119	23.8735	3.57337	45.0273	29.3351	0.156778	0.498503	11.9265	297.899	31.4497	16.74	-33.12	6.08	-5.31	-28.12	-60.98	-3	31.73	0.652	2.344	0.281
CASTELMOCHI	GR047	Italy		2.65485	52.1973	23.1639	0.0793002	0.327596	15.7679	358.948	24.2067	2.68695	40.5956	28.655	0.0956668	0.344115	10.5229	314.867	27.8009	1.21	-22.23	23.71	20.64	5.04	-33.26	-12.28	14.85	0.428	2.552	0.177
CENTAURO	GR048	Italy		3.92912	60.4694	28.066	0.147814	0.716741	21.6478	272.244	20.6231	3.39103	46.7625	31.2666	0.118219	0.408599	12.615	293.101	28.9327	-13.69	-22.67	11.4	-20.02	-42.99	-41.73	7.66	40.29	0.451	2.499	0.18
CINIA 40	GR049	Chile		3.1175	69.0354	30.3082	0.171653	0.675987	22.4339	266.582	25.3929	2.7193	47.5901	26.8708	0.103436	0.392412	11.6969	253.359	26.359	-12.77	-31.06	-11.34	-39.74	-41.95	-47.86	-4.96	3.8	0.354	2.21	0.153
CLOT	GR050	Spain	Yes	2.78532	53.7391	26.8051	0.150871	0.487373	20.1439	311.774	30.956	2.64214	38.3841	31.5866	0.0946657	0.285098	10.5927	325.468	33.2046	-5.14	-28.57	17.84	-37.25	-41.5	-47.41	4.39	7.26	0.481	2.227	0.213
COCODRIE	GR051	USA		4.42499	66.3538	27.9663	0.196176	0.796026	29.0716	318.302	24.6444	2.81804	42.8943	25.6488	0.0887494	0.327678	10.1046	258.006	27.0843	-36.32	-35.36	-8.29	-54.76	-58.84	-65.24	-18.94	9.9	0.465	2.284	0.21
COLINA	GR052	Spain		4.07309	51.2515	31.4031	0.150737	0.649593	16.5591	284.725	23.2048	1.86998	30.6225	25.8681	0.0387982	0.144279	5.73396	286.519	26.8911	-54.0894	-40.2505	-17.6257	-74.261	-77.7893	-65.3727	0.630085	15.8858	0.611487	1.88816	0.352159
CRESO	GR053	Italy		3.10956	48.9941	24.4133	0.124883	0.449821	22.2185	316.809	27.7628	2.59158	38.3721	27.1519	0.0885613	0.351237	9.8481	254.259	25.2141	-16.66	-21.68	11.22	-29.08	-21.92	-55.68	-19.74	-9.18	0.485	2.319	0.212
CRIPTO	GR054	Italy		3.54218	49.5403	19.3988	0.116677	0.620494	26.7592	392.781	18.8039	3.6923	42.5035	33.2404	0.13689	0.499297	15.445	275.931	27.4165	4.24	-14.2	na	17.32	-19.53	-42.28	-29.75	45.8	0.517	2.795	0.191
CRLB1	GR055	Italy		3.38896	52.0412	23.0627	0.0894376	0.388021	16.676	328.32	23.0497	3.17083	44.7655	37.9355	0.0861609	0.341247	11.64	262.691	25.2489	-6.44	-13.98	na	-3.66	-12.05	-30.2	-19.99	9.54	0.453	2.144	0.255
DARDO	GR056	Italy		3.17951	51.1733	34.2187	0.133474	0.551917	22.0884	350.965	24.1837	3.67409	36.0901	33.2141	0.10145	0.332696	9.93261	351.385	30.4932	15.56	-29.47	-2.94	-23.99	-39.72	-55.03	0.12	26.09	0.673	1.976	0.418
DELFINO	GR057	Italy		3.79691	49.7537	30.4323	0.147407	0.564011	19.0837	317.652	26.1355	3.96151	35.1901	34.9277	0.111939	0.354692	6.95681	274.253	31.5596	4.34	-29.27	14.77	-24.06	-37.11	-63.55	-13.66	20.75	0.598	2.372	0.262
DELLMONT	GR058	USA	Yes	2.96436	48.2694	25.0687	0.104469	0.490988	21.253	325.936	21.2772	1.75178	36.4471	30.7701	0.0659063	0.251744	12.3883	304.269	26.1799	-40.91	-24.49	22.74	-36.91	-48.73	-41.71	-6.65	23.04	0.751	2.583	0.368
DELLROSE	GR059	USA		2.0673	46.7457	25.2773	0.0803892	0.2628	20.2319	362.3	30.5895	2.2263	41.2993	29.8911	0.0770106	0.267839	13.8406	308.9	28.7526	7.69	-11.65	18.25	-4.2	1.92	-31.59	-14.74	-6	0.566	2.731	0.213
DOURADO	GR060	Brasil		2.93354	68.7277	48.8187	0.182142	0.735135	39.4072	307.86	24.7767	3.20244	46.5023	48.0765	0.120716	0.468528	14.5523	230.555	25.7649	9.16626	-32.3383	-1.5204	-33.7244	-36.2664	-63.0721	-25.1104	3.98848	0.697043	1.67326	0.409283
DREW	GR061	USA		2.18487	66.3007	26.68	0.128679	0.530104	23.9589	303.085	24.2742	1.64736	52.3952	36.126	0.100896	0.360291	13.806	248.788	28.0041	-24.6	-20.97	35.4	-21.59	-32.03	-42.38	-17.91	15.37	0.254	na	na
DUCATO	GR062	Italy		3.36996	48.1254	21.9283	0.107161	0.461675	17.3961	316.746	23.2114	2.72436	37.8958	21.7999	0.0728939	0.338602	10.3412	293.204	21.5279	-19.16	-21.26	-0.59	-31.98	-26.66	-40.55	-7.43	-7.25	0.611	2.323	0.275
E7V10	FA348	France		3.01985	54.9969	28.8103	0.159252	0.518249	20.8208	319.38	30.7289	3.39126	37.4938	32.2331	0.124358	0.396538	8.53962	332.439	31.3608	12.2988	-31.8256	11.8806	-21.9115	-23.485	-58.9851	4.08882	2.05638	0.625333	2.69958	0.189157
ELIO	GR063	Italy		2.39348	48.4679	24.862	0.0987486	0.412908	17.3274	301.405	23.9154	3.01769	40.2661	27.6813	0.100431	0.446085	10.7573	265.237	22.5138	26.08	-16.92	11.34	1.7	8.04	-37.92	-12	-5.86	0.519	2.521	0.21
ELLEBI	GR064	Italy		4.93035	50.9586	22.6654	0.116267	0.55839	15.5364	281.775	20.8219	3.67697	35.5885	32.3774	0.0686591	0.322554	9.19856	282.131	21.2861	-25.42	-30.16	42.85	-40.95	-42.24	-40.79	0.13	2.23	0.329	2.378	0.143
ERCOLE	GR065	Italy		2.68471	57.6614	26.8749	0.148642	0.527587	20.0315	277.375	28.1739	1.96162	38.0764	26.1263	0.0807174	0.237296	8.39678	265.03	34.0155	-26.93	-33.97	-2.79	-45.7	-55.02	-58.08	-4.45	20.73	0.582	1.969	0.295
ERMES	GR066	Italy		4.43663	63.6193	29.2894	0.180069	0.767901	26.7422	311.332	23.4495	2.9067	36.894	27.3351	0.0741113	0.298437	9.43525	332.616	24.8332	-34.48	-42.01	-6.67	-58.84	-61.14	-64.72	6.84	5.9	0.438	2.523	0.188
ESCARLATE	GR067	Portugal	Yes	3.03138	71.2756	24.7172	0.146542	0.596118	30.7674	304.852	24.5828	3.45484	56.2476	27.9646	0.165647	0.617828	13.5701	238.117	26.8112	13.97	-21.08	13.14	13.04	3.64	-55.89	-21.89	9.07	0.327	2.649	0.124
ESTRELA	GR068	Portugal		5.58603	72.7225	31.0088	0.147177	0.877729	24.272	294.093	16.7679	2.63911	54.9619	32.5903	0.0841291	0.424393	15.1674	255.21	19.8234	-52.76	-24.42	5.1	-42.84	-51.65	-37.51	-13.22	18.22	0.645	2.067	0.334
EUROSE	GR069	Italy		3.4861	57.1016	27.945	0.136376	0.631823	23.0551	305.517	21.5845	2.34294	35.2751	28.6606	0.0686652	0.245367	7.95344	296.959	27.9847	-32.79	-38.22	2.56	-49.65	-61.17	-65.5	-2.8	29.65	1.126	1.893	0.602
EUROSIS	GR070	Italy		2.86419	54.3823	28.089	0.0792146	0.350884	17.2274	305.262	22.5758	2.35946	36.6006	22.2183	0.046194	0.179988	7.20499	290.522	25.665	-17.62	-32.7	-20.9	-41.69	-48.7	-58.18	-4.83	13.68	0.563	2.572	0.226
FADO	GR071	Spain		4.48725	61.7168	34.3721	0.149802	0.73669	26.0772	303.64	20.3345	3.86945	42.6885	42.7214	0.108502	0.411217	14.1418	312.215	26.3855	-13.77	-30.83	24.29	-27.57	-44.18	-45.77	2.82	29.76	0.484	2.034	0.252
FAMILIA 181	GR072	Portugal	Yes	3.07309	69.7515	19.6031	0.138237	0.525793	21.1791	305.013	26.2911	2.65018	55.5508	22.1867	0.122885	0.410386	11.9825	265.716	29.9438	-13.76	-20.36	13.18	-11.11	-21.95	-43.42	-12.88	13.89	0.811	2.528	0.332
FL478	CHECK	Philippines		5.4023	58.8497	29.5033	0.190462	0.931333	24.4639	308.807	20.4504	5.57987	49.3031	35.8976	0.212276	0.858818	15.1653	257.326	24.7172	3.28695	-16.222	21.6732	11.4533	-7.78613	-38.0095	-16.6708	20.8639	0.43	2.49567	0.172908
FLIPPER	GR073	Italy	Yes	2.91741	48.6298	26.0819	0.129466	0.435856	15.8716	263.417	29.7038	3.45611	39.5247	30.3718	0.125155	0.426597	10.1131	261.196	29.3379	18.46	-18.72	16.45	-3.33	-2.12	-36.28	-0.84	-1.23	0.512	2.509	0.204
FONSA	GR074	Spain		3.18271	50.2571	27.1722	0.1694	0.569184	20.2255	306.426	29.7619	3.92525	34.8872	33.3796	0.144218	0.389531	9.33097	323.105	37.0234	23.33	-30.58	22.84	-14.87	-31.56	-53.87	5.44	24.4	0.554	2.324	0.24
FULGENTE	GR075	Italy		4.08459	72.6124	29.4691	0.208343	1.15197	37.3398	295.951	18.0858	4.78224	54.1676	41.2491	0.202306	0.826276	16.7781	251.704	24.484	17.08	-25.4	39.97	-2.9	-28.27	-55.07	-14.95	35.38	0.348	2.771	0.123
GACHOLE	GR076	France		3.89449	46.3286	29.0072	0.120287	0.53842	18.0052	341.789	22.3408	2.95509	38.3648	34.9241	0.090898	0.375507	10.947	228.622	24.2067	-24.12	-17.19	20.4	-24.43	-30.26	-39.2	-33.11	8.35	0.482	2.496	0.198
GAGERON	GR077	France		3.09177	60.635	22.3185	0.13192	0.551392	20.9702	331.195	23.9249	4.15258	48.0541	22.4498	0.102919	0.411518	12.0461	295.138	25.0096	34.31	-20.75	0.59	-21.98	-25.37	-42.56	-10.89	4.53	0.472	2.793	0.173
GALILEO	GR078	Italy		3.66963	64.4738	37.5817	0.195245	0.825565	30.4589	279.185	23.6499	2.45355	52.0259	41.9429	0.163532	0.525739	17.3086	246.364	31.1051	-33.14	-19.31	11.6	-16.24	-36.32	-43.17	-11.76	31.52	0.384	2.589	0.146
GANGE	GR079	Italy		4.52664	62.3343	32.5113	0.145724	0.664196	24.7185	318.11	21.9399	3.6468	44.1082	35.7782	0.118327	0.471569	11.2025	241.907	25.0922	-19.44	-29.24	10.05	-18.8	-29	-54.68	-23.95	14.37	0.403	2.605	0.152
GAVELLA	GR080	Spain		4.79843	62.7629	32.5184	0.172069	0.860647	25.6976	294.038	19.993	3.46627	45.8142	32.6206	0.115357	0.463221	13.6814	257.01	24.9033	-27.76	-27	0.31	-32.96	-46.18	-46.76	-12.59	24.56	0.562	2.291	0.244
GIANO	GR081	Italy		3.77778	58.6	28.1556	0.167683	0.624894	24.0767	325.565	26.8339	2.46576	36.4419	28.3596	0.120765	0.316994	9.27421	291.522	38.097	-34.73	-37.81	0.72	-27.98	-49.27	-61.48	-10.46	41.97	0.683	2.25	0.315
GIGANTE VERCELLI	GR082	Italy	Yes	3.37219	75.6348	27.2211	0.301405	1.46009	43.8645	309.773	20.6429	3.27273	57.3539	28.845	0.211324	0.800996	21.1907	297.628	26.3826	-2.95	-24.17	5.97	-29.89	-45.14	-51.69	-3.92	27.8	0.654	2.767	0.243
GINES	GR083	France		5.61132	57.005	28.4053	0.148702	0.82299	24.1033	319.351	18.0685	5.6313	38.1496	27.7515	0.12096	0.487859	8.20791	275.513	24.794	0.36	-33.08	-2.3	-18.66	-40.72	-65.95	-13.73	37.22	0.488	2.344	0.207
GIOVANNI MARCHETTI	GR084	Italy	Yes	3.09644	65.437	19.5	0.184185	0.682047	24.576	287.185	27.0047	2.74769	53.7158	25.4234	0.151796	0.476946	15.1147	265.924	31.8268	-11.26	-17.91	30.38	-17.58	-30.07	-38.5	-7.4	17.86	0.802	2.039	0.39
GITANO	GR085	Italy		2.26164	73.7927	35.1107	0.222115	0.68526	28.7214	262.209	32.4132	2.56854	61.3584	28.7146	0.165936	0.531809	17.6703	281.321	31.2021	13.57	-16.85	-18.22	-25.29	-22.39	-38.48	7.29	-3.74	0.622	2.419	0.261
GLEVA	GR086	Spain		4.18665	51.1038	31.2628	0.189876	0.776899	19.5582	279.499	24.4403	3.5235	32.2913	30.6665	0.129954	0.354552	8.60749	310.747	36.653	-15.84	-36.81	-1.91	-31.56	-54.36	-55.99	11.18	49.97	0.609	2.469	0.25
GLORIA	GR087	Italy		3.73735	58.3226	23.4058	0.123147	0.592609	26.0251	339.959	20.7805	3.66365	38.1148	23.4305	0.096974	0.359814	10.3786	324.447	26.9512	-1.97	-34.65	0.11	-21.25	-39.28	-60.12	-4.56	29.69	0.577	2.048	0.293
GRALDO	GR088	Italy	Yes	2.80948	53.4207	20.2524	0.101826	0.54399	17.7487	310.561	18.7184	2.90553	43.9095	28.6136	0.0852523	0.309671	12.9148	300.189	27.53	3.42	-17.8	41.29	-16.28	-43.07	-27.24	-3.34	47.07	0.448	2.56	0.182
GREGGIO	GR089	Italy		3.92366	58.6958	21.8591	0.153126	0.629327	20.6669	281.143	24.3317	3.32017	49.1065	21.4228	0.127619	0.437489	11.8384	247.831	29.1707	-15.38	-16.34	-2	-16.66	-30.48	-42.72	-11.85	19.89	0.459	2.385	0.191
GRITNA	GR090	Italy	Yes	2.07415	74.3121	32.3012	0.164728	0.613511	27.3115	256.475	26.8501	2.59229	50.5645	34.6751	0.0979598	0.350976	11.2985	215.436	27.9106	24.98	-31.96	7.35	-40.53	-42.79	-58.63	-16	3.95	1.061	1.886	0.588
GUADIAGRAN	GR091	Spain		3.60205	59.4783	29.8853	0.150063	0.592797	23.492	327.467	25.3144	3.01562	43.6008	29.8002	0.0990934	0.338719	10.0724	294.191	29.2554	-16.28	-26.69	-0.28	-33.97	-42.86	-57.12	-10.16	15.57	0.463	2.159	0.213
GUADIAMAR	GR092	Spain		3.39595	60.7612	23.397	0.134079	0.662302	21.4495	310.941	20.2444	2.96625	45.7572	33.7755	0.0584282	0.246894	12.2066	326.648	23.6653	-12.65	-24.69	44.36	-56.42	-62.72	-43.09	5.05	16.9	0.404	2.387	0.176
GUARA	GR093	Spain		4.23322	58.5251	27.7134	0.198971	0.759848	26.599	325.5	26.1856	3.32663	41.4633	36.4857	0.144595	0.445136	10.246	269.639	32.4834	-21.42	-29.15	31.65	-27.33	-41.42	-61.48	-17.16	24.05	0.41	2.714	0.162
GUIXEL	GR094	France		3.22683	63.6714	30.8192	0.113385	0.487693	19.62	295.18	23.2493	3.32091	47.3884	33.0567	0.104035	0.383673	10.8247	253.554	27.1156	2.92	-25.57	7.26	-8.25	-21.33	-44.83	-14.1	16.63	0.57	2.142	0.275
GZ 6296	GR095	Egypt		3.85991	56.9118	35.2826	0.119965	0.466218	22.3045	369.046	25.7315	5.07007	43.7027	40.121	0.194231	0.565492	14.8566	307.468	34.3472	31.3518	-23.2097	13.7132	na	na	-33.3921	-16.6857	33.483	0.493	2.494	0.193837
GZ 8367	GR096	Egypt		4.29705	63.3079	25.3894	0.171569	0.74957	20.7546	302.459	22.889	2.85101	49.7059	34.089	0.116149	0.38581	11.6831	261.811	30.1052	-33.65	-21.49	34.26	-32.3	-48.53	-43.71	-13.44	31.53	0.516	2.648	0.193
HANDAO 297	GR097	China		6.13344	61.9297	42.4914	0.229572	1.08089	30.8682	289.121	21.2391	2.75696	38.3677	43.1392	0.0903176	0.277432	7.28917	264.18	32.5549	-55.05	-38.05	1.52	-60.66	-74.33	-76.39	-8.63	na	0.606	1.902	0.32
HAREM	GR098	Portugal	Yes	4.03138	80.8423	25.5839	0.210942	0.804518	35.7399	338.447	26.2197	3.17108	57.1117	26.9352	0.142952	0.484205	15.0184	287.145	29.523	-21.34	-29.35	5.28	-32.23	-39.81	-57.98	-15.16	12.6	0.745	2.119	0.349
HARRA	GR099	Australia	Yes	3.58603	60.1558	25.7088	0.146377	0.647329	25.4858	303.088	22.6125	3.01262	38.1319	32.1442	0.105264	0.377935	8.91263	305.266	27.8525	-15.99	-36.61	25.03	-28.09	-41.62	-65.03	0.72	23.17	0.903	2.099	0.45
HASAWI	CHECK	Saudi Arabia		4.31478	72.5901	43.5362	0.324184	1.03432	29.3788	294.943	31.3428	2.89996	54.9799	30.9311	0.18852	0.458317	13.398	256.689	41.1332	-32.7902	-24.2598	-28.9533	-41.8477	-55.6889	-54.3958	-12.9699	31.2366	0.475667	2.693	0.178115
HELENE	GR100	France		3.85177	72.9789	30.9754	0.148151	0.721143	26.8572	286.426	20.5439	3.05043	37.7627	30.9584	0.0629356	0.266961	7.49564	321.954	23.5748	-20.8	na	-0.05	-57.52	-62.98	-72.09	12.4	14.75	0.796	2.351	0.341
HISPAMAR	GR101	Spain		3.02821	47.5043	30.4762	0.119271	0.533013	21.2816	339.51	22.3768	3.33685	33.734	29.1244	0.0818743	0.315167	8.19763	328.182	25.9781	10.19	-28.99	-4.44	-31.35	-40.87	-61.48	-3.34	16.09	0.817	2.668	0.339
IBO 380-33	GR102	Portugal		2.82058	68.6168	29.5721	0.148935	0.61749	26.4672	277.379	24.1195	3.26548	52.7592	38.2189	0.125422	0.422127	14.1815	263.726	29.712	15.77	-23.11	29.24	-15.79	-31.64	-46.42	-4.92	23.19	0.552	2.481	0.227
IR29	CHECK	Philippines		5.61111	49.5833	29.5667	0.147056	0.665489	16.9037	324.329	22.0974	4.55556	33.5333	31.5389	0.113239	0.395694	8.70562	285.171	28.6178	-18.8119	-32.3697	6.67042	-22.9958	-40.5408	-48.4989	-12.0734	29.5075	0.840704	1.65737	0.500622
IR64 SALTOL	CHECK	Philippines		3.68173	51.0347	28.9838	0.0936179	0.43011	20.0278	328.284	21.7661	4.44799	31.9229	29.6152	0.0756362	0.284554	8.20708	293.864	26.5806	20.8123	-37.4487	2.17841	-19.2076	-33.8416	-59.0216	-10.485	22.1196	0.457043	2.28876	0.239544
ITALMOCHI	GR103	Italy		3.71437	62.2126	24.4808	0.200365	0.741328	26.0866	276.476	27.0279	3.16354	51.7672	29.5522	0.160285	0.526505	15.578	262.665	30.4432	-14.83	-16.79	20.72	-20	-28.98	-40.28	-5	12.64	0.621	2.562	0.244
JACINTO	GR104	USA	Yes	2.5182	65.2341	30.3467	0.085412	0.376138	16.8989	283.399	22.7076	1.04924	37.8783	27.2935	0.0408166	0.15128	7.23182	265.523	26.9809	-58.33	-41.93	-10.06	-52.21	-59.78	-57.21	-6.31	18.82	na	na	na
JEFFERSON	GR105	USA		2.70329	41.9588	34.9617	0.102095	0.375509	19.1286	301.307	27.1883	2.20888	29.8589	38.6625	0.0883938	0.251131	9.40177	241.196	35.1983	-18.29	-28.84	10.59	-13.42	-33.12	-50.85	-19.95	29.46	0.465	2.358	0.198
JSENDRA	GR106	Spain		2.39348	49.4012	27.7953	0.138249	0.407575	19.2386	342.647	33.9198	2.29879	36.148	29.0503	0.0715526	0.202381	8.29757	348.957	35.3555	-3.96	-26.83	4.52	-48.24	-50.35	-56.87	1.84	4.23	0.5	2.528	0.2
KORAL	GR107	Italy		2.59702	61.4586	29.2654	0.114234	0.414124	20.3389	294.39	27.5845	2.7247	51.4776	28.4942	0.128241	0.418327	14.1403	254.337	30.6558	4.92	-16.24	-2.64	12.26	1.01	-30.48	-13.61	11.13	0.399	2.515	0.159
KULON	GR108	Russia	Yes	4.01805	64.8947	35.3749	0.186975	0.721221	29.164	298.835	25.9248	3.04947	43.8059	37.106	0.140686	0.446795	14.5227	303.682	31.4879	-24.11	-32.5	4.89	-24.76	-38.05	-50.2	1.62	21.46	0.599	2.166	0.277
L 201	GR109	USA		2.10329	51.9526	33.8227	0.0789024	0.309701	18.8172	286.853	25.477	2.2461	42.8298	41.5974	0.0763881	0.25655	12.8812	256.692	29.7752	6.79	-17.56	22.99	-3.19	-17.16	-31.55	-10.51	16.87	0.466	2.341	0.21
L 202	GR110	USA		3.26246	55.6694	27.5993	0.0904139	0.396708	16.6103	329.432	22.7911	3.05017	41.2232	32.8806	0.0795348	0.300851	9.9837	257.325	26.4366	-6.51	-25.95	19.14	-12.03	-24.16	-39.89	-21.89	16	0.508	2.521	0.215
L 205	GR111	USA	Yes	2.75047	52.0464	32.0191	0.099645	0.35695	12.7164	319.148	27.9157	1.92779	36.2371	33.8819	0.0628374	0.173727	6.51404	221.618	36.1701	-29.91	-30.38	5.82	-36.94	-51.33	-48.77	-30.56	29.57	0.614	1.803	0.36
LACASSINE	GR112	USA	Yes	2.75668	49.4351	29.4739	0.118556	0.447558	19.9378	308.443	26.4895	2.04605	33.5225	34.1981	0.0621681	0.230893	10.2212	281.981	26.9251	-25.78	-32.19	16.03	-47.56	-48.41	-48.73	-8.58	1.64	0.453	2.31	0.2
LAGRUE	GR113	USA		3.84785	62.8635	33.0226	0.158422	0.764552	25.4461	313.478	20.7209	3.20244	48.4023	37.4265	0.100516	0.375978	14.316	278.344	26.7345	-16.77	-23	13.34	-36.55	-50.82	-43.74	-11.21	29.02	0.557	2.22	0.246
LAMONE	GR114	Italy		2.0555	43.1476	27.4172	0.075505	0.274928	13.2556	290.517	27.4636	1.84928	35.0981	32.0856	0.0583932	0.166676	7.07485	283.057	35.034	-10.03	-18.66	17.03	-22.66	-39.37	-46.63	-2.57	27.57	0.564	2.337	0.243
LENCINO	GR115	Italy		2.98818	68.7306	26.9305	0.1448	0.596329	24.9104	313.081	24.2819	2.99357	48.4824	30.9872	0.0954348	0.417861	10.4917	250.312	22.8389	0.18	-29.46	15.06	-34.09	-29.93	-57.88	-20.05	-5.94	0.537	2.103	0.259
LIDO	GR116	Italy		3.62103	53.3666	28.0937	0.0984064	0.472089	18.2668	316.948	20.8449	4.17179	37.6223	31.1546	0.0813768	0.380446	8.03419	303.745	21.3899	15.21	-29.5	10.9	-17.31	-19.41	-56.02	-4.17	2.61	0.526	2.309	0.237
LLEVANT	GR117	Spain		3.49424	52.8367	22.1398	0.163077	0.568537	22.7445	311.907	28.6836	3.76484	41.3943	32.9411	0.151302	0.45678	10.9628	273.084	33.1237	7.74	-21.66	48.79	-7.22	-19.66	-51.8	-12.45	15.48	0.597	2.476	0.248
LOMELLINO	GR118	Italy	Yes	2.62167	65.2239	23.6158	0.160155	0.575702	23.6052	278.339	27.819	1.91277	52.6505	20.4257	0.069508	0.255113	8.11485	267.675	27.246	-27.04	-19.28	-13.51	-56.6	-55.69	-65.62	-3.83	-2.06	0.788	2.367	0.34
LOTO	GR119	Italy	Yes	3.4613	44.9933	33.2708	0.146654	0.524666	16.1474	327.881	27.9518	3.70644	35.4554	37.1264	0.137064	0.435185	11.7583	319.147	31.4956	7.08	-21.2	11.59	-6.54	-17.05	-27.18	-2.66	12.68	0.681	2.359	0.303
LUCERO	GR120	Italy		4.75257	60.3156	31.1229	0.19662	0.707446	20.7483	298.379	27.7929	3.43192	42.2631	30.7093	0.130043	0.435929	8.62143	303.275	29.8312	-27.79	-29.93	-1.33	-33.86	-38.38	-58.45	1.64	7.33	0.475	2.636	0.188
LUNA	GR121	USA		4.38251	58.2639	27.7237	0.156589	0.601393	20.1591	306.75	26.0377	3.17008	41.9286	32.9115	0.0906892	0.308957	8.88014	330.583	29.3533	-27.67	-28.04	18.71	-42.08	-48.63	-55.95	7.77	12.73	0.408	2.245	0.192
LUSITO IRRADIADO 859/85-2	GR122	Portugal	Yes	3.90761	54.6524	32.5538	0.116619	0.476627	21.209	331.011	24.4675	2.72913	39.1107	30.6807	0.0806467	0.31648	11.125	258.104	25.4824	-30.16	-28.44	-5.75	-30.85	-33.6	-47.55	-22.03	4.15	0.656	2.176	0.308
LUXOR	GR123	Italy	Yes	2.3723	41.5493	27.1066	0.0777495	0.295493	15.9981	364.843	26.3118	4.14172	38.0046	34.8647	0.14939	0.517755	11.6642	264.991	28.8534	na	-8.53	28.62	na	na	-27.09	-27.37	9.66	0.513	2.12	0.246
M 202	GR124	USA		2.59382	57.5415	32.4786	0.134508	0.484223	20.3518	265.945	27.7781	2.54149	46.34	34.2125	0.137206	0.337915	8.92595	222.531	40.6036	-2.02	-19.47	5.34	2.01	-30.22	-56.14	-16.32	46.17	0.659	1.985	0.328
M 203	GR125	USA		4.59658	64.1457	35.8022	0.177018	0.829274	23.6762	285.909	21.3462	4.09079	49.2014	49.6743	0.173561	0.650985	14.3932	289.982	26.6613	-11	-23.3	38.75	-1.95	-21.5	-39.21	1.42	24.9	0.491	2.508	0.186
M 204	GR126	USA		3.31722	54.5792	30.8614	0.0895661	0.428547	18.9029	311.313	20.8999	2.49121	41.0701	38.3447	0.078947	0.294359	11.8609	293.871	26.8199	-24.9	-24.75	24.25	-11.86	-31.31	-37.25	-5.6	28.33	0.572	2.01	0.333
MANTOVA	GR127	Italy		3.81011	67.7207	26.1982	0.194827	0.774261	26.6412	320.357	25.163	2.48839	52.8126	31.327	0.106395	0.329557	13.4372	282.247	32.2843	-34.69	-22.01	19.58	-45.39	-57.44	-49.56	-11.9	28.3	0.586	2.296	0.258
MARATELLI	GR128	Italy		2.37584	63.3507	19.5494	0.147973	0.56168	24.5797	290.005	26.3447	2.20278	46.0885	21.1214	0.0983351	0.321184	10.2543	292.701	30.6165	-7.28	-27.25	8.04	-33.55	-42.82	-58.28	0.93	16.21	0.346	2.699	0.137
MARISMA	GR129	Spain		2.56565	61.4923	31.2306	0.167778	0.496816	25.3956	306.095	33.7707	2.75709	46.9594	35.7928	0.132307	0.417875	12.8924	291.234	31.6619	7.46	-23.63	14.61	-21.14	-15.89	-49.23	-4.86	-6.24	0.579	2.014	0.283
MARQUESA	GR130	Spain		3.53938	57.886	32.8687	0.153544	0.586919	25.8808	280.632	26.1611	2.12151	40.0476	36.3312	0.0862138	0.282794	13.6476	259.089	30.4864	-40.06	-30.82	10.53	-43.85	-51.82	-47.27	-7.68	16.53	0.527	2.433	0.222
MATA	GR132	Spain		3.68117	62.3933	25.5988	0.170018	0.750067	23.1135	289.156	22.6671	2.34294	45.4751	26.4272	0.104032	0.356467	12.1072	268.003	29.1842	-36.35	-27.12	3.24	-38.81	-52.48	-47.62	-7.32	28.75	0.671	2.614	0.281
MECO	GR133	Italy		2.13147	55.7685	23.5707	0.0839657	0.274442	18.3822	287.023	30.5951	2.93657	49.6009	33.7036	0.106283	0.297987	15.5998	261.661	35.667	37.77	-11.06	42.99	26.58	8.58	na	-8.84	16.58	0.667	1.979	0.373
MEJANES 2	GR134	France	Yes	2.88116	71.6195	26.8	0.16319	0.661377	28.3166	286.404	24.6742	2.59116	47.5329	30.2046	0.100965	0.323005	10.1729	259.74	31.2581	-10.07	-33.63	12.7	-38.13	-51.16	-64.07	-9.31	26.68	0.739	2.05	0.359
MESTRE	GR135	Italy	Yes	3.80163	69.68	34.9052	0.245895	0.983114	36.8622	313.405	25.0119	2.7089	52.7188	33.5057	0.160059	0.604539	15.8043	266.649	26.4762	-28.74	-24.34	-4.01	-34.91	-38.51	-57.13	-14.92	5.85	0.601	2.483	0.242
MIARA	GR136	Italy	Yes	2.65987	53.7602	31.3245	0.0982753	0.35662	17.2656	302.885	27.5574	1.44153	37.0995	28.8189	0.0677598	0.196907	9.50696	318.575	34.412	-45.8	-30.99	-8	-31.05	-44.79	-44.94	5.18	24.87	0.672	2.258	0.309
MILEV 21	GR137	Bulgaria		2.14577	74.5483	22.1439	0.163301	0.583575	27.7553	284.205	27.9828	1.68695	50.1915	21.6251	0.0986547	0.325723	9.21247	257.817	30.2879	-21.38	-32.67	-2.34	-39.59	-44.18	-66.81	-9.28	8.24	0.427	2.738	0.157
MISTRAL	GR138	France		5.45424	69.493	24.8412	0.123449	0.679206	18.733	300.149	18.1755	4.50506	46.1445	26.6716	0.104029	0.462294	7.41804	219.152	22.5027	-17.4	-33.6	7.37	-15.73	-31.94	-60.4	-26.99	23.81	0.397	1.998	0.197
MOLO	GR139	Italy		3.724	50.4657	28.4852	0.144057	0.562241	17.4647	284.04	25.6219	3.0664	39.2462	29.9407	0.099133	0.332865	10.6165	253.658	29.7818	-17.66	-22.23	5.11	-31.18	-40.8	-39.21	-10.7	16.24	0.417	2.365	0.179
MONTICELLI	GR140	Italy		1.84128	68.6489	24.1739	0.131188	0.416621	25.6012	283.564	31.4886	1.96546	41.748	29.117	0.0777193	0.219814	7.66257	272.573	35.3568	6.74	-39.19	20.45	-40.76	-47.24	-70.07	-3.88	12.28	0.527	2.033	0.262
MONTSIANELL	GR141	Spain		3.14209	54.4115	23.2299	0.149381	0.569954	22.2211	291.753	26.2094	2.39137	35.711	26.6942	0.0851081	0.288527	7.11033	304.725	29.4975	-23.89	-34.37	14.91	-43.03	-49.38	-68	4.45	12.55	0.359	2.541	0.142
MUSA	GR142	Italy		2.81722	54.6792	25.8114	0.0985661	0.389097	16.6342	312.899	25.332	2.3828	32.6393	25.9727	0.0728864	0.212762	6.73149	295.94	34.2573	-15.42	-40.31	0.62	-26.05	-45.32	-59.53	-5.42	35.23	0.543	2.313	0.234
NANO	GR143	Italy		1.71673	49.5917	24.2036	0.0621208	0.281859	22.4539	340.649	22.0397	1.38887	39.0985	26.9647	0.044764	0.17795	11.4943	274.072	25.1554	-19.1	-21.16	11.41	-27.94	-36.87	-48.81	-19.54	14.14	0.551	2.383	0.236
NEMBO	GR144	Italy		2.07518	47.3833	28.0372	0.128452	0.411989	20.2193	318.337	31.1785	1.68347	35.6805	25.3876	0.0873981	0.266785	10.3644	302.3	32.7597	-18.88	-24.7	-9.45	-31.96	-35.24	-48.74	-5.04	5.07	0.557	2.138	0.267
NIPPONBARE	GR500	Japan	Yes	4.3653	57.8293	21.1722	0.134641	0.642312	21.2483	316.837	20.9619	3.83374	48.2385	27.6946	0.12869	0.514523	9.43845	242.049	25.0116	-12.18	-16.58	30.81	-4.42	-19.9	-55.58	-23.6	19.32	0.643	2.451	0.266
NONA BOKRA	CHECK	India		6.88889	81.9889	38.5389	0.3219	1.70434	36.6419	292.984	18.8871	6.16667	68.7556	35.05	0.300833	1.3406	21.9537	242.214	22.4402	-10.4839	-16.1404	-9.0529	-6.54448	-21.3419	-40.0856	-17.3288	18.8124	0.277299	3.13074	0.0896893
NOVARA	GR145	Italy		4.12951	76.9225	26.9314	0.231286	0.86678	34.3813	278.435	26.6833	2.87554	53.4256	24.8625	0.139727	0.472831	15.5255	293.934	29.5512	-30.37	-30.55	-7.68	-39.59	-45.45	-54.84	5.57	10.75	0.451	2.621	0.171
OLCENENGO	GR146	Italy		4.31597	74.1795	32.7628	0.220554	1.15344	32.2519	324.75	19.1213	2.99329	51.2633	37.819	0.147695	0.532236	16.1973	315.694	27.7499	-30.65	-30.89	15.43	-33.03	-53.86	-49.78	-2.79	45.13	0.558	2.255	0.248
ONICE	GR147	Italy		3.82983	54.2906	32.7426	0.192788	0.79547	23.7212	320.202	24.2357	4.98758	47.3551	36.29	0.210335	0.843206	20.2722	303.425	24.9447	30.23	-12.77	10.83	9.1	6	na	-5.24	2.93	0.467	2.763	0.168
OPALE	GR148	Italy	Yes	3.25401	49.2025	32.4014	0.169802	0.669516	19.5345	292.611	25.3619	2.73674	39.3027	34.7543	0.141297	0.445592	12.4166	286.652	31.71	-15.9	-20.12	7.26	-16.79	-33.45	-36.44	-2.04	25.03	0.516	2.639	0.195
ORIGINARIO	GR149	Italy		3.322	66.9089	36.3624	0.205804	0.687112	24.3936	286.902	29.952	2.85101	47.7393	37.9557	0.108149	0.40801	11.7943	278.269	26.5064	-14.18	-28.65	4.38	-47.45	-40.62	-51.65	-3.01	-11.5	0.512	2.369	0.219
OSTIGLIA	GR150	Italy		4.44464	73.5348	28.7481	0.254366	1.02437	37.1245	314.162	24.8314	2.75696	46.2343	30.1725	0.158051	0.509165	10.5079	275.589	31.0412	-37.97	-37.13	4.95	-37.86	-50.29	-71.7	-12.28	25.01	0.539	2.653	0.209
OTA	GR151	Portugal	Yes	3.16688	67.3838	31.1161	0.16242	0.623819	24.103	307.926	26.0364	3.00776	49.9386	35.2751	0.151006	0.454591	9.48299	242.379	33.218	-5.02	-25.89	13.37	-7.03	-27.13	-60.66	-21.29	27.58	0.54	2.355	0.235
P6	GR152	Italy		3.85801	67.3064	27.5573	0.179718	0.689511	21.6088	298.989	26.0645	2.36326	47.0527	20.3741	0.120403	0.388738	10.754	243.723	30.9728	-38.74	-30.09	-26.07	-33	-43.62	-50.23	-18.48	18.83	0.66	1.98	0.342
PADANO	GR153	Italy		3.11165	55.1525	31.704	0.13723	0.534625	18.8303	291.094	25.6684	3.47888	39.5756	27.6047	0.104911	0.31817	9.35147	278.771	32.9733	11.8	-28.24	-12.93	-23.55	-40.49	-50.34	-4.23	28.46	0.507	2.495	0.199
PANDA	GR154	Italy		2.51768	70.1758	33.298	0.245087	0.691419	23.7906	255.092	35.447	3.29662	52.042	40.9102	0.172108	0.509863	12.1495	250.315	33.7558	30.94	-25.84	22.86	-29.78	-26.26	-48.93	-1.87	-4.77	0.521	2.524	0.208
PERLA	GR155	Italy		3.59054	56.9862	25.4548	0.134228	0.547617	20.3229	325.593	24.5113	3.0479	41.0886	27.5887	0.0804669	0.294945	7.08549	339.845	27.282	-15.11	-27.9	8.38	-40.05	-46.14	-65.14	4.38	11.3	0.406	2.411	0.168
PIEMONTE	GR156	Italy	Yes	2.94302	58.101	32.2658	0.151474	0.579238	24.066	308.127	26.1505	2.02351	31.6012	30.6082	0.0984411	0.280624	8.95994	279.824	35.0793	-31.24	-45.61	-5.14	-35.01	-51.55	-62.77	-9.19	34.14	0.712	1.965	0.357
PINANA	GR157	Spain		2.64576	47.6781	25.5201	0.149231	0.50149	21.6128	328.347	29.7574	2.78125	35.0474	33.1191	0.117878	0.313108	10.5118	348.579	37.6476	5.12	-26.49	29.78	-21.01	-37.56	-51.36	6.16	26.52	0.7	2.456	0.288
PLOVDIV 24	GR158	Bulgaria	Yes	3.72917	51.28	17.3115	0.135635	0.649569	20.9897	275.025	20.8808	2.53797	40.6128	18.8477	0.0809143	0.297851	9.78536	264.196	27.1661	-31.94	-20.8	8.87	-40.34	-54.15	-53.38	-3.94	30.1	0.433	2.226	0.192
POKKALI	CHECK	India		4.73252	74.8829	34.4063	0.200546	1.05233	33.0611	313.748	19.0573	4.72895	51.7885	35.859	0.168369	0.691602	16.108	260.189	24.3448	-0.0753617	-30.8407	4.22225	-16.0447	-34.2792	-51.2781	-17.0704	27.7455	0.248234	3.0022	0.0844184
PREVER	GR159	Italy		3.08077	63.9636	37.2865	0.109921	0.509773	20.0327	334.217	21.5627	2.36738	51.9143	34.7617	0.0966187	0.347743	10.9771	258.924	27.7845	-23.16	-18.84	-6.77	-12.1	-31.78	-45.2	-22.53	28.85	0.527	2.456	0.215
PROMETEO	GR160	Italy		2.59291	63.4391	31.7144	0.143331	0.519578	29.1357	321.965	27.5861	2.45408	38.5933	31.4563	0.0801616	0.291035	10.1208	283.615	27.5437	-5.35	-39.16	-0.81	-44.07	-43.99	-65.26	-11.91	-0.15	0.663	2.16	0.309
PUNTAL	GR161	Spain		4.5555	66.6976	38.3672	0.217055	1.04793	26.9431	299.324	20.7128	1.95726	44.9707	38.1976	0.0924756	0.325858	13.4988	290.644	28.3791	-57.04	-32.58	-0.44	-57.4	-68.9	-49.9	-2.9	37.01	0.396	2.285	0.175
RA137G	FA066	France		3.32296	57.4328	24.0972	0.108596	0.462458	20.3367	304.245	23.4823	3.5086	44.6824	35.414	0.129467	0.472045	12.766	248.254	27.4269	5.58646	-22.2005	46.9633	19.2196	2.0731	-37.2269	-18.4033	16.7982	0.362333	2.34367	0.155438
RA144N	FA087	France		3.73714	65.5353	34.5776	0.177477	0.729211	26.5323	301.887	24.3382	3.28658	44.895	35.1386	0.124905	0.424798	11.5428	283.175	29.4035	-12.0562	-31.4949	1.62245	-29.6216	-41.7455	-56.4953	-6.19838	20.812	0.467667	2.60767	0.178511
RAZZA 77	GR162	Italy		3.99663	66.5309	27.0952	0.179745	0.74612	26.4625	308.18	24.0907	2.49605	43.5098	17.8221	0.0790269	0.299634	9.81465	337.09	26.3745	-37.55	-34.6	-34.22	-56.03	-59.84	-62.91	9.38	9.48	0.605	2.313	0.284
RB140D	FA235	France		3.68393	55.6536	17.9216	0.116447	0.479365	15.2145	301.667	24.2919	3.20931	37.9832	21.8319	0.0769977	0.264967	7.66478	291.242	29.0594	-12.8837	-31.7506	21.8188	-33.8774	-44.7254	-49.622	-3.45553	19.6256	0.712543	1.73526	0.398748
RECR	FA126	France		4.15521	49.9686	33.1432	0.134579	0.481495	17.5149	308.574	27.9503	3.23835	33.4258	34.6115	0.083932	0.260462	7.28149	285.464	32.2243	-22.0653	-33.1064	4.43039	-37.6339	-45.9056	-58.4268	-7.48955	15.2912	0.488667	2.10233	0.231365
REXMONT	GR163	USA	Yes	1.96549	56.2273	35.2301	0.110357	0.384656	22.1447	283.744	28.6898	1.54496	35.099	38.2851	0.0713063	0.166057	6.56382	220.315	42.9407	-21.4	-37.58	8.67	-35.39	-56.83	-70.36	-22.35	49.67	0.799	2.508	0.322
RIBE	GR164	Italy		2.81011	63.1707	28.2982	0.142477	0.539011	22.8387	298.285	26.433	2.33786	43.2836	30.4196	0.0963098	0.324743	12.866	288.232	29.6572	-16.81	-31.48	7.5	-32.4	-39.75	-43.67	-3.37	12.2	0.714	2.137	0.353
RINALDO BERSANI	GR165	Italy		2.70649	74.4092	29.1151	0.212121	0.820276	29.3444	255.907	25.8597	2.67627	55.9084	31.7272	0.153765	0.515234	17.0772	237.887	29.8438	-1.12	-24.86	8.97	-27.51	-37.19	-41.8	-7.04	15.41	0.788	1.912	0.412
RINGO	GR166	Italy		2.68117	62.96	31.3988	0.155518	0.540667	25.301	278.218	28.7642	2.24341	42.5429	28.8222	0.0758029	0.28775	6.33672	262.333	26.3433	-16.33	-32.43	-8.21	-51.26	-46.78	-74.95	-5.71	-8.42	0.963	2.188	0.467
RIZZOTTO 51-1	GR167	Italy	Yes	3.13147	62.3685	17.7707	0.129466	0.542009	21.3622	304.658	23.8863	2.86945	42.8218	16.3881	0.0869351	0.330017	8.40806	318.422	26.3426	-8.37	-31.34	-7.78	-32.85	-39.11	-60.64	4.52	10.28	0.924	1.828	0.488
ROBBIO SEL 1	GR168	Portugal?		5.14531	70.1045	29.8471	0.176683	0.878082	30.5248	346.653	20.1215	3.75709	52.3927	35.4928	0.16614	0.607109	12.4712	265.219	27.3658	-26.98	-25.26	18.92	-5.97	-30.86	-59.14	-23.49	36	0.481	2.373	0.203
RODINA	GR169	Bulgaria	Yes	2.56565	72.0257	23.0639	0.135978	0.621616	34.9106	327.863	21.8749	2.12151	45.0143	30.6312	0.0746138	0.312028	11.7826	339.793	23.9126	-17.3111	-37.5024	32.8101	-45.1281	-49.8038	-66.2492	3.63896	9.3149	0.618333	2.21567	0.284998
RONALDO	GR170	Italy		1.62323	43.3301	20.674	0.0720287	0.246878	12.8826	319.318	29.1758	1.76717	42.8895	26.9497	0.0841632	0.299355	12.3549	292.578	28.1148	8.87	na	30.36	16.85	na	na	-8.37	-3.64	0.669	2.049	0.352
RONCOLO	GR171	Italy		2.86194	52.604	31.5276	0.127091	0.507716	21.0322	308.647	25.032	2.50835	35.2092	27.187	0.0765492	0.267301	9.5887	322.052	28.6379	-12.35	-33.07	-13.77	-39.77	-47.35	-54.41	4.34	14.41	0.948	1.602	0.588
ROTUNDUS	GR172	Hungary		4.35837	75.348	34.7426	0.257583	1.0358	36.215	291.392	24.868	3.43358	58.4954	31.1598	0.171967	0.602263	15.4442	275.907	28.5535	-21.22	-22.37	-10.31	-33.24	-41.86	-57.35	-5.31	14.82	0.277	2.818	0.098
RP120G	FA610	France		3.67439	59.4304	32.4935	0.149512	0.649209	17.2722	271.332	23.0299	2.76908	42.4013	27.2	0.0872117	0.338381	11.0435	289.21	25.7733	-24.6383	-28.6538	-16.2909	-41.6692	-47.878	-36.062	6.58914	11.9121	0.611667	2.18567	0.278888
RUBINO	GR173	Italy	Yes	2.0106	48.364	23.4244	0.0838581	0.338542	17.1333	297.477	24.7704	2.64462	35.5232	26.2984	0.0780115	0.272499	8.28539	308.173	28.6282	31.53	-26.55	12.27	-6.97	-19.51	-51.64	3.6	15.57	0.672	1.699	0.404
RUILLE	GR174	France		2.61479	55.3185	30.0003	0.11049	0.361486	18.939	286.919	30.5655	2.49121	36.1368	29.9113	0.0672137	0.214793	6.16216	271.487	31.2923	-4.73	-34.68	-0.3	-39.17	-40.58	-67.46	-5.38	2.38	0.461	2.124	0.215
S 101	GR175	USA		3.5365	56.2852	26.8758	0.105737	0.496125	19.2749	302.422	21.3126	3.48839	41.6459	30.9936	0.099295	0.416523	8.51468	272.187	23.839	-1.36	-26.01	15.32	-6.09	-16.04	-55.82	-10	11.85	0.396	2.161	0.19
S 102	GR176	USA	Yes	2.66242	61.9366	22.3761	0.125852	0.453251	20.5832	292.736	27.7665	2.2543	43.4738	27.4501	0.0687652	0.253205	8.75871	300.127	27.1579	-15.33	-29.81	22.68	-45.36	-44.14	-57.45	2.52	-2.19	0.84	2.026	0.425
S. ANDREA	GR177	Italy		2.4437	65.1049	19.7974	0.101784	0.437772	25.0191	325.923	23.2505	3.03405	46.9143	18.3951	0.113119	0.438043	10.9021	304.653	25.8237	24.16	-27.94	-7.08	11.14	0.06	-56.42	-6.53	11.07	0.704	2.428	0.298
SAFARI	GR178	Portugal	Yes	3.51153	57.7369	28.3982	0.192065	0.810441	25.6437	302.762	23.6988	4.46149	46.686	38.1746	0.189964	0.595461	15.2307	277.4	31.902	27.05	-19.14	34.43	-1.09	-26.53	-40.61	-8.38	34.61	0.564	2.462	0.228
SAGRES	GR179	Portugal	Yes	3.30888	63.3518	29.9824	0.116572	0.487904	20.3811	273.351	23.8924	2.29059	46.9707	34.5309	0.081209	0.246492	9.12002	276.372	32.9459	-30.77	-25.86	15.17	-30.34	-49.48	-55.25	1.11	37.89	0.696	1.647	0.454
SAKHA 102	GR180	Egypt	Yes	2.83077	66.5205	24.8933	0.12187	0.531938	20.2854	314.476	22.9105	3.49605	47.1431	33.8887	0.112827	0.4227	12.0647	300.98	26.692	23.5	-29.13	36.14	-7.42	-20.54	-40.53	-4.29	16.51	0.454	2.728	0.166
SAKHA 103	GR181	Egypt	Yes	3.32749	62.4483	23.6773	0.128968	0.573795	20.1512	292.721	22.4763	3.47093	49.6716	23.9789	0.0911187	0.352459	12.5875	287.615	25.8523	4.31	-20.46	1.27	-29.35	-38.57	-37.53	-1.74	15.02	0.62	2.867	0.214
SALOIO	GR182	Portugal	Yes	2.86194	66.604	22.5276	0.160041	0.608816	26.8241	323.637	26.2873	2.56059	46.521	20.9222	0.0901433	0.297231	10.9413	284.678	30.3277	-10.53	-30.15	-7.13	-43.68	-51.18	-59.21	-12.04	15.37	0.54	2.203	0.248
SALVO	GR183	Italy	Yes	3.02504	65.4147	31.1759	0.119417	0.507368	22.1538	341.727	23.5365	2.93781	44.0732	34.8515	0.0636838	0.240911	9.95163	273.062	26.4345	-2.88	-32.62	11.79	-46.67	-52.52	-55.08	-20.09	12.31	0.391	1.87	0.224
SAMBA	GR184	Italy		2.0106	70.1306	29.5244	0.196891	0.654342	24.1545	287.909	30.09	2.11909	48.6398	38.5603	0.117509	0.354052	13.208	267.953	33.1898	5.4	-30.64	30.61	-40.32	-45.89	-45.32	-6.93	10.3	0.523	2.388	0.222
SAMBUC	GR185	France		3.28145	68.6185	24.3336	0.173357	0.65692	23.7765	303.928	26.3894	3.02806	48.6869	27.7313	0.122719	0.381621	10.5188	262.993	32.1573	-7.72	-29.05	13.96	-29.21	-41.91	-55.76	-13.47	21.86	0.78	2.182	0.363
SANDOCA	GR186	Portugal	Yes	3.5365	71.3185	25.8091	0.17597	0.793525	28.3986	305.213	22.1758	2.14065	56.7395	27.6633	0.0751909	0.363276	12.5611	280.14	20.698	-39.47	-20.44	7.18	-57.27	-54.22	-55.77	-8.22	-6.66	0.692	2.067	0.339
SANTERNO	GR187	Italy		2.62323	52.6635	26.374	0.092062	0.415412	21.1463	345.632	22.1616	1.88048	33.0062	22.338	0.0366871	0.136174	7.20783	249.904	26.9413	-28.31	-37.33	-15.3	-60.15	-67.22	-65.91	-27.7	21.57	1.107	1.708	0.655
SAVIO	GR188	Italy		3.61737	60.6284	26.9889	0.120362	0.612771	21.9852	295.202	19.6423	2.89406	39.0794	27.6425	0.0807996	0.303975	7.69708	330.613	26.581	-20	-35.54	2.42	-32.87	-50.39	-64.99	12	35.33	0.792	2.159	0.389
SCUDO	GR189	Italy		3.3484	65.6681	27.3838	0.141685	0.630476	24.9428	303.168	22.4726	2.14126	50.9275	33.3036	0.100277	0.406894	12.8665	248.157	24.6444	-36.05	-22.45	21.62	-29.23	-35.46	-48.42	-18.15	9.66	0.288	2.551	0.107
SELENIO	GR190	Italy		3.01781	51.9494	29.8505	0.0970778	0.353869	14.9055	325.934	27.4333	2.43157	33.505	30.065	0.0457099	0.173576	6.37193	300.626	26.3342	-19.43	-35.5	0.72	-52.91	-50.95	-57.25	-7.76	-4.01	0.428	2.401	0.178
SELN 244 A6-20	GR191	Australia	Yes	3.02746	64.5573	31.3761	0.160781	0.611246	21.6489	292.957	26.3039	3.05009	48.0069	36.7018	0.111782	0.371582	9.43132	307.917	30.0828	0.75	-25.64	16.97	-30.48	-39.21	-56.44	5.11	14.37	0.615	2.536	0.258
SENATORE NOVELLI	GR192	Italy		4.68353	75.3387	30.0149	0.180872	0.993062	32.9871	303.369	18.2135	3.20683	51.5091	35.6704	0.137002	0.498723	13.1109	257.709	27.4706	-31.53	-31.63	18.84	-24.25	-49.78	-60.25	-15.05	50.83	0.846	2.31	0.369
SENIA	GR193	Spain		1.79583	51.5451	25.269	0.103589	0.307729	17.4866	291.469	33.6622	2.56558	36.4221	30.6704	0.0855399	0.256448	9.12529	323.694	33.3557	42.86	-29.34	21.38	-17.42	-16.66	-47.82	11.06	-0.91	0.678	2.815	0.237
SEQUIAL	GR194	Spain		2.68493	52.7518	23.9372	0.105911	0.394877	15.3786	305.002	26.8212	2.91277	39.2505	38.4757	0.098408	0.304263	8.9361	269.807	32.3431	8.49	-25.59	na	-7.08	-22.95	-41.89	-11.54	20.59	0.734	2.089	0.351
SESIA	GR195	Italy		4.71673	70.0417	35.5036	0.220771	0.993359	29.4345	291.312	22.2247	2.79141	49.7702	28.6012	0.10818	0.435698	12.2739	305.383	24.8292	-40.82	-28.94	-19.44	-51	-56.14	-58.3	4.83	11.72	0.523	2.478	0.207
SEYNE	GR196	France		3.56191	56.4339	28.1147	0.139913	0.547731	20.986	321.012	25.5441	3.37741	44.1528	30.0395	0.121976	0.425903	10.5862	298.683	28.6394	-5.18	-21.76	6.85	-12.82	-22.24	-49.56	-6.96	12.12	0.486	2.223	0.219
SFERA	GR197	Italy		3.70799	62.9948	44.5895	0.180269	0.681454	27.4704	324.308	26.4536	3.92154	42.1341	42.1105	0.151737	0.420306	12.5327	284.377	36.1015	5.76	-33.11	-5.56	-15.83	-38.32	-54.38	-12.31	36.47	0.746	2.391	0.314
SHSS 53	GR198	Spain	Yes	2.76778	59.1977	26.0269	0.133198	0.536257	21.4976	312.451	24.8384	1.75589	43.8597	29.0428	0.0775068	0.310968	11.5548	306.426	24.9244	-36.56	-25.91	11.59	-41.81	-42.01	-46.25	-1.93	0.35	0.791	1.895	0.457
SILLA	GR199	Italy		2.63856	75.247	34.9443	0.162928	0.565352	31.3545	292.957	28.8188	3.13052	51.5262	37.3868	0.12125	0.451635	13.9185	300.502	26.8469	18.6453	-31.5238	6.98957	-25.5805	-20.1143	-55.6092	2.57539	-6.84252	0.892	2.15267	0.42146
SIRIO	GR200	Italy		3.32464	70.3841	29.4191	0.11979	0.52967	24.5932	276.585	22.6159	2.61338	52.5213	29.0264	0.0952176	0.392354	13.4901	257.6	24.2683	-21.39	-25.38	-1.33	-20.51	-25.92	-45.15	-6.86	7.31	0.537	1.864	0.291
SIS R215	GR201	Italy		2.97189	58.0137	28.0777	0.0900279	0.393652	16.6208	307.341	22.8699	2.91301	49.034	40.5201	0.0835453	0.356912	10.1055	243.533	23.4078	-1.98	-15.48	44.31	-7.2	-9.33	-39.2	-20.76	2.35	0.499	2.075	0.241
SLAVA	GR202	Bulgaria		5.68493	69.0185	32.2372	0.265144	1.41334	28.3624	292.409	18.7601	4.92217	51.9562	29.7378	0.19166	0.730257	15.1701	281.894	26.2456	-13.42	-24.72	-7.75	-27.71	-48.33	-46.51	-3.6	39.9	0.425	2.474	0.17
SOULANET	GR203	France		3.97217	63.7748	32.5206	0.152948	0.667228	21.6442	287.481	22.9229	2.6201	45.9658	33.6403	0.0716071	0.268507	9.74673	277.362	26.6686	-34.04	-27.92	3.44	-53.18	-59.76	-54.97	-3.52	16.34	0.751	2.67	0.297
SOURE	GR204	Portugal		4.22857	61.4339	33.1147	0.17118	0.644065	25.7672	339.919	26.578	3.35946	50.5506	30.6683	0.141344	0.498638	12.0969	290.23	28.346	-20.55	-17.72	-7.39	-17.43	-22.58	-53.05	-14.62	6.65	0.723	2.112	0.338
SPRINT	GR205	Italy		2.37466	56.1948	28.9561	0.0812028	0.374088	14.8466	296.634	21.7069	2.68695	48.2956	32.455	0.0843668	0.371915	10.4104	203.162	22.6845	13.15	-14.06	12.08	3.9	-0.58	-29.88	-31.51	4.5	0.291	2.098	0.149
SR 113	GR206	Spain	Yes	5.43354	69.6277	33.9687	0.198692	0.921035	24.4128	296.633	21.5727	3.11909	48.5064	35.2937	0.116076	0.380052	12.9443	269.826	30.5421	-42.6	-30.33	3.9	-41.58	-58.74	-46.98	-9.04	41.58	0.496	2.475	0.201
SUPER	GR208	Portugal	Yes	3.84618	74.6733	29.2521	0.202707	0.924083	33.2609	321.522	21.936	2.80731	51.2728	24.6633	0.122524	0.481209	14.0224	258.868	25.4617	-27.01	-31.34	-15.69	-39.56	-47.93	-57.84	-19.49	16.07	0.636	2.056	0.322
TAICHUNG 65	GR210	Taiwan		3.02671	59.9521	30.7685	0.138756	0.570835	22.1469	300.009	24.3075	3.3069	45.7953	27.1622	0.133168	0.467187	13.3205	268.996	28.5042	9.26	-23.61	-11.72	-4.03	-18.16	-39.85	-10.34	17.26	0.668	2.519	0.286
TAMARIN	GR211	France		2.73397	62.879	27.5773	0.168889	0.694033	29.5957	276.964	24.3345	2.60448	48.2066	27.1515	0.124384	0.418878	11.2454	270.334	29.6945	-4.74	-23.33	-1.54	-26.35	-39.65	-62	-2.39	22.03	0.658	2.654	0.255
TAMTAM	FA206	France		4.42637	52.346	26.8337	0.161322	0.547995	17.8344	291.946	29.4386	2.98809	36.4789	24.8707	0.0813526	0.289547	9.38647	303.939	28.0965	-32.4936	-30.312	-7.31545	-49.5713	-47.1624	-47.3687	4.10803	-4.55894	0.512667	2.347	0.218273
TEJO	GR212	Italy		2.794	57.5038	26.7344	0.0815472	0.388976	22.8091	320.453	20.9646	1.72913	37.8607	24.3807	0.0566967	0.23333	11.0706	285.504	24.299	-38.11	-34.16	-8.8	-30.47	-40.01	-51.46	-10.91	15.9	0.479	1.662	0.316
TEXMONT	GR213	USA		1.63597	54.1037	30.689	0.087156	0.350368	13.9633	266.744	24.8756	1.64172	35.0546	30.4647	0.0590398	0.189755	7.51294	270.143	31.1138	0.35	-35.21	-0.73	-32.26	-45.84	-46.2	1.27	25.08	0.462	2.647	0.183
THAIBONNET	GR214	Italy		2.11175	51.6936	23.2487	0.0552552	0.202541	13.4554	315.6	27.281	3.2651	38.9214	36.4714	0.0835315	0.31601	8.36941	235.919	26.4331	na	na	na	na	na	na	na	na	0.512987	2.19316	0.2773
THAIPERLA	GR215	USA	Yes	3.57759	55.1889	25.7775	0.132832	0.619771	19.77	306.902	21.4324	3.60626	41.7475	32.9685	0.11876	0.456123	8.92188	303.378	26.0367	0.8	-24.36	27.9	-10.59	-26.4	-54.87	-1.15	21.48	0.608	2.134	0.328
TOPAZIO	GR216	Italy?	Yes	3.72429	69.8641	25.2883	0.214834	0.864651	31.4874	282.374	24.8463	2.21406	43.5461	26.1317	0.0837051	0.296119	12.3764	304.622	28.2674	-40.55	-37.67	3.34	-61.04	-65.75	-60.69	7.88	13.77	0.413	2.591	0.157
TORIO	GR217	Portugal		2.14531	52.3545	34.9471	0.144783	0.501332	23.0379	299.924	28.8797	2.07937	40.4869	35.8082	0.114678	0.315952	12.3469	247.399	36.2959	-3.07	-22.67	2.46	-20.79	-36.98	-46.41	-17.51	25.68	0.589	2.325	0.252
ULISSE	GR218	Italy		2.71267	64.5792	32.3364	0.145813	0.596419	27.669	326.04	24.448	2.68347	50.3305	26.3876	0.116048	0.399285	14.0637	268.75	29.064	-1.08	-22.06	-18.4	-20.41	-33.05	-49.17	-17.57	18.88	0.606	2.276	0.268
ULLAL	GR219	Spain	Yes	2.22158	36.9139	22.3804	0.0912047	0.33515	13.2774	314.701	27.2131	2.80073	31.8669	27.9699	0.0876133	0.259041	7.45451	251.361	33.8222	26.07	-13.67	24.97	-3.94	-22.71	-43.86	-20.13	24.29	0.655	2.417	0.275
UPLA 32	GR220	Argentina	Yes	3.00323	46.8153	32.8865	0.056981	0.178522	11.7995	335.503	31.9181	2.70078	40.7917	31.8522	0.0717595	0.255905	9.63746	302.925	28.0414	-10.07	-12.87	-3.15	25.94	na	na	-9.71	-12.15	0.925	1.832	0.512
UPLA 63	GR221	Argentina		3.00453	57.0133	35.0067	0.125853	0.505642	18.6951	338.117	24.8897	1.74924	37.3973	30.0011	0.0466863	0.185648	9.96774	324.883	25.1478	-41.78	-34.41	-14.3	-62.9	-63.28	-46.68	-3.91	1.04	0.37	2.291	0.165
UPLA 64	GR222	Argentina		4.13868	50.7539	32.9636	0.125185	0.417402	18.837	338.565	29.9916	2.72551	42.421	38.6424	0.110511	0.336886	11.7049	274.691	32.8035	-34.15	-16.42	17.23	-11.72	-19.29	-37.86	-18.87	9.38	0.595	2.248	0.275
UPLA 66	GR223	Argentina		4.10707	54.1257	41.5037	0.151231	0.491096	20.2296	337.155	30.7945	2.82376	43.894	40.6589	0.106402	0.292632	12.5451	263.162	36.3602	-31.25	-18.9	-2.04	-29.64	-40.41	-37.99	-21.95	18.07	0.836	1.603	0.534
UPLA 68	GR224	Argentina		3.21264	53.3395	29.4315	0.0972277	0.360326	16.1254	323.652	26.9833	3.05029	48.0094	33.7793	0.121813	0.418055	13.1649	278.612	29.138	-5.05	-9.99	14.77	25.29	na	na	-13.92	7.99	0.477	2.85	0.17
UPLA 77	GR225	Argentina	Yes	1.76402	61.006	47.2975	0.112395	0.420592	20.2684	282.529	26.723	1.58307	46.532	44.7771	0.0565197	0.179533	9.11221	251.59	31.4815	-10.26	-23.73	-5.33	-49.71	-57.31	-55.04	-10.95	17.81	0.659	1.461	0.433
UPLA 80	GR226	Argentina	Yes	2.43929	57.6669	39.2062	0.133244	0.460559	20.5935	320.386	28.931	2.51211	43.6362	49.1612	0.11492	0.352958	9.03404	219.565	32.5591	2.99	-24.33	25.39	-13.75	-23.36	-56.13	-31.47	12.54	0.608	2.298	0.266
VACCARES	GR227	France		3.76553	60.0462	35.7669	0.151382	0.625158	22.4562	346.747	24.2151	3.04975	38.3584	31.0742	0.0836929	0.289454	8.2147	310.668	28.914	-19.01	-36.12	-13.12	-44.71	-53.7	-63.42	-10.4	19.41	0.397	2.171	0.182
VALTEJO	GR228	Portugal	Yes	3.70406	68.4913	19.9567	0.179203	0.719422	32.0883	304.427	24.9093	2.97536	49.1645	25.2879	0.137288	0.444961	11.8614	267.45	30.8539	-19.67	-28.22	26.71	-23.39	-38.15	-63.04	-12.15	23.86	0.592	3.111	0.2
VELA	GR229	Italy		3.21729	54.8406	35.1634	0.151656	0.547519	20.9938	320.301	27.6988	2.32978	39.3141	35.7838	0.0884776	0.249952	9.22143	309.006	35.3978	-27.59	-28.31	1.76	-41.66	-54.35	-56.08	-3.53	27.8	0.653	2.294	0.288
VENERIA	GR230	Italy		3.62178	57.6051	35.868	0.160332	0.689134	22.5425	320.489	23.2657	3.18725	41.8294	33.1956	0.115439	0.377855	11.0608	309.834	30.551	-12	-27.39	-7.45	-28	-45.17	-50.93	-3.32	31.31	0.78	2.286	0.341
VEREDA	GR231	Spain		3.77714	46.9965	27.5441	0.177959	0.5937	21.8459	298.372	29.9747	2.67943	34.5185	30.89	0.114154	0.320408	10.9534	313.057	35.6277	-29.06	-26.55	12.15	-35.85	-46.03	-49.86	4.92	18.86	0.762	2.411	0.322
VIALE	GR232	Italy		2.05315	68.3479	29.9943	0.144707	0.578394	26.4501	296.27	25.0188	2.30457	52.3127	29.5026	0.121434	0.437308	12.6236	246.495	27.7686	12.25	-23.46	-1.64	-16.08	-24.39	-52.27	-16.8	10.99	0.432	2.053	0.214
VIALONE 190	GR233	Italy		4.35638	70.0806	32.5971	0.244712	0.916916	27.7316	303.219	26.6885	3.14989	49.2971	32.1705	0.140739	0.474977	10.7584	218.737	29.6308	-27.69	-29.66	-1.31	-42.49	-48.2	-61.21	-27.86	11.02	0.532	2.149	0.248
VIALONE NANO	GR234	Italy		3.92146	67.777	32.5546	0.19183	0.821472	24.3427	286.517	23.352	2.7126	53.6346	30.9969	0.113748	0.413645	11.891	236.421	27.4989	-30.83	-20.87	-4.78	-40.7	-49.65	-51.15	-17.48	17.76	0.52	1.927	0.267
VICTORIA	GR235	Argentina		3.93675	68.9596	30.1086	0.15986	0.689651	26.4059	332.243	23.1798	3.02592	48.881	30.9661	0.0958491	0.356683	12.2624	347.75	26.8724	-23.14	-29.12	2.85	-40.04	-48.28	-53.56	4.67	15.93	0.24	2.421	0.095
VIGUEIRAT	GR236	France		2.35114	47.3494	21.2839	0.0739778	0.304035	17.3618	335.477	24.332	3.41556	35.7821	24.2068	0.0871968	0.326353	8.02862	270.271	26.7186	45.27	-24.43	13.73	17.87	7.34	-53.76	-19.44	9.81	0.404	2.211	0.182
VIRGO	GR237	Italy		2.02746	50.4906	31.4428	0.079248	0.326046	15.7764	310.106	24.3057	2.55952	43.7464	35.5258	0.0992993	0.317368	11.2432	272.73	31.2884	26.24	-13.36	12.99	25.3	-2.66	-28.73	-12.05	28.73	0.436	3.108	0.141
VOLANO	GR238	Italy		4.01686	71.5054	33.4483	0.183138	0.756395	27.9308	275.565	24.212	3.39391	53.1608	30.4632	0.190928	0.641323	15.0471	251.743	29.771	-15.51	-25.65	-8.92	4.25	-15.21	-46.13	-8.64	22.96	0.744	1.923	0.4
YRM 6-2	GR239	Australia	Yes	2.29583	56.5951	21.419	0.0821886	0.360979	21.0097	297.595	22.7682	1.91782	35.1254	27.3428	0.0286679	0.128505	6.91113	256.547	22.3088	-16.46	-37.94	27.66	-65.12	-64.4	-67.11	-13.79	-2.02	1.387	1.608	0.819
ZENA	GR240	Italy		2.61737	49.5284	27.9556	0.0566288	0.198771	10.2014	311.243	28.4895	2.16522	30.7687	30.3424	0.0496976	0.18088	5.37549	266.007	27.4754	-17.28	-37.88	8.54	-12.24	-9	-47.31	-14.53	-3.56	0.591	2.027	0.301
