# Supplementary material for: Tolerance to mild salinity stress in japonica rice: A genome-wide association mapping study highlights calcium signaling and metabolism genes
Source: PLoS One. 2018 Jan 17;13(1):e0190964. doi: 10.1371/journal.pone.0190964 (PMC5771603; doi:10.1371/journal.pone.0190964)
Supplement: S3 Table — (XLSX) [file pone.0190964.s003.xlsx]

## Sheet: v16_05_2017
LocusRAPDB	LocusMSU	Name	Synonym	Full name	Chr	Start (bp)	End (bp)	Classe	MSU annotation	Function relative to salt	Reference	DOI
Os01g0104100	Os01g01420	OsCOIN		COLD-INDUCIBLE	1	209771	214229	Osmotic adjustment	Zn-finger, RING domain containing protein	Increase of cellular proline level	Liu et al (2007)	10.1007/s00425-007-0548-5
Os01g0136200	Os01g04380	OsHSP17.0			1	1951928	1952771		Hsp20/alpha crystallin family protein, putative, expressed	Heat shock protein	Zou et al (2012)	10.1016/j.jplph.2011.12.014
Os01g0165000	Os01g07120	OsDREB2A		DEHYDRATION-RESPONSIVE ELEMENT BINDING TRANSCRIPTION FACTOR2A	1	3356383	3361204	Transcription factors	AP2 domain containing protein, expressed	DRE binding protein; drought- and salt-stress-inducible transcriptional activator	Dubouzet et al (2003)	10.1046/j.1365-313X.2003.01661.x
Os01g0172400	Os01g07760	OsPLDalpha		PHOSPHOLIPASE D ALPHA	1	3724314	3729284		Phospholipase D, putative, expressed	Mediation of H+-ATPase activity and transcription	Shen et al (2011)	10.1111/j.1744-7909.2010.01021.x
Os01g0173900	Os01g07870	OsABCC3	OsMRP3		1	3804528	3811069		ABC transporter family protein, putative, expressed		Senadheera et al (2009)	10.1093/jxb/erp099
Os01g0205700	Os01g10840	OsGSK1		GLYCOGEN SYNTHASE KINASE3-LIKE GENE 1	1	5774281	5778466	Signaling	CGMC_GSK.2 kinase, expressed	Negative regulator of brassinosteroid-signaling	Koh et al (2007)	10.1007/s11103-007-9213-4
Os01g0212400	Os01g11414	OsNCL1			1	6134202	6139189		Sodium/calcium exchanger protein, putative, expressed	Role in intracellular Ca++ ion homeostasis	Pittman and Hirschi (2016)	10.1186/s12284-016-0075-8
Os01g0225600	Os01g12580	OsLEA5			1	6923336	6922082	Stress response	Late embryogenesis abundant protein, putative, expressed	LEA_2 Group	Wang et al (2007)	10.1016/j.plantsci.2006.10.004
Os01g0236700	Os01g13540	OsNIN-like3			1	7571236	7576817	Transcription factor	NIN, putative, expressed	TF regulating OsNHX1 expression	Almeida et al (2016)	10.1007/s11103-016-0547-7
Os02g0579000	Os02g36880	OsNTL3	ONAC074		1	8797363	8792646	Transcription factors	No apical meristem protein, putative, expressed	NAC-type DNA-binding protein. Role in osmotic stress	Fang et al (2008); Kim (2010)	10.​1007/​s00438-008-0386-6
Os01g0279900	Os01g17260	OsHPB1b			1	9928866	9935981	Transcription factor	Transcription factor, putative, expressed	TF within Saltol QTL	Lakra et al (2015)	10.1016/j.jplph.2014.11.005
Os01g0307500	Os01g20160	OsHKT1;5	SKC1		1	11458955	11463442	Ion Homeostasis	OsHKT1;5 - Na+ transporter, expressed	Na+ selective transporter mediating Na+ exclusion from leaves by removal from the xylem sap	Ren et al (2005)	10.1038/ng1643
Os01g0348900	Os01g24710	SALT			1	13904729	13903153	Stress response	Jacalin-like lectin domain containing protein, expressed	Mannose-binding lectin	Claes et al (1990)	10.​1105/​tpc.​2.​1.​19
Os01g0355100	Os01g25280				1	14264078	14267208	Unknown	Pentatricopeptide repeat protein PPR986-12, putative, expressed	Unknown function	Walia et al (2005)	​10.​1104/​pp.​105.​065961
Os01g0510100	Os01g32660	OsMKK6			1	17904775	17910159	Signaling_RLK family	STE_MEK_ste7_MAP2K.2 - STE kinases include homologs to sterile 7, sterile 11 and sterile 20 from yeast, expressed	Component of MAPK cascates. MAPKK.Upregulated in response to salt stress.	Kumar et al (2008)	10.1016/j.plaphy.2008.05.014
Os01g0532600	Os01g34850	OsHKT2;3			1	19242042	19243853	Ion Homeostasis	OsHKT2;3 - Na+ transporter, expressed		Platten et al (2006)	10.1016/j.tplants.2006.06.001
Os01g0536000	Os01g35184	OsCIPK08			1	19477606	19469262	Signaling_SnRK3 family	CAMK_KIN1/SNF1/Nim1_like.10 protein kinase, expressed	CBL-interacting protein kinase. Induced by salt.	Xiang et al (2007)	10.1104/pp.107.101295
Os01g0557500	Os01g37690	OsCAX1a			1	21076730	21071370		Sodium/calcium exchanger protein, putative, expressed	Role in intracellular Ca++ ion homeostasis	Pittman and Hirschi (2016)	10.1186/s12284-016-0075-8
Os01g0583100	Os01g40094	OsPP2C06			1	21938865	21941839	Signaling_PP2C family	HSF-type DNA-binding domain containing protein, expressed	Regulation of ABA-mediated signaling pathways	Xue et al (2008)	10.1186/1471-2164-9-550
Os01g0598200	Os01g41510	OsCBL5			1	22617780	22624147	Signaling_Calcium binding	Protein phosphatase 2C, putative, expressed	Calcium sensor. CBL proteins interact with CIPK serine-threonine protein kinases. Upregulated at transcript level in response to salt stress.	Gu et al (2008)	10.1186/1471-2164-9-550
Os01g0571300	Os01g39020	OsHsfA7		HEAT SHOCK TRANSCRIPTION FACTOR7	1	23498443	23502377	Transcription factors	HSF-type DNA-binding domain containing protein, expressed	Higher survival rate and leaf electrical conductivity	Liu et al (2013)	10.5483/BMBRep.2013.46.1.090
Os01g0622600	Os01g43410	OsCPK1			1	24839124	24843618	Signaling_Calcium binding	CAMK_CAMK_like.9 protein kinase, expressed	Serine/threonine protein kinase with calmodulin-like domain. Calcium sensor. Downregulated at transcript level by salt stress.	Ray et al (2007)	10.1007/s00438-007-0267-4
Os01g0648000	Os01g45990	OsAKT1			1	26126165	26119708	Ion Homeostasis	Potassium channel KAT1, putative, expressed	K+ channel mediating K+ uptake at root level	Golldack et al (2003)	10.1023/A:1020763218045
Os01g0656200	Os01g46760	OsPP2C08			1	26652944	26658313	Signaling_PP2C family	Protein phosphatase 2C, putative, expressed	Regulation of ABA-mediated signaling pathways	Xue et al (2008)	10.1186/1471-2164-9-550
Os01g0658900	Os01g46970	OSBZ8			1	26805508	26800060	Transcription factors	bZip transcription factor, putative, expressed	bZIP class Abscisic acid Responsive Element (ABRE)-binding factor	Nakagawa et al (1996)	10.1046/j.1365-313X.1996.09020217.x
Os01g0699100	Os01g50370	OsNPKL1			1	28921498	28923085	Signaling_RLK family	STE_MEKK_ste11_MAP3K.4 - STE kinase, expressed	Component of MAPK cascates. NPK1-like gene. Upregulated by salt stress.	Ning et al (2008)	10.1007/s00438-008-0385-7
Os01g0699400	Os01g50400	OsNPKL2			1	28933845	28935210	Signaling_RLK family	STE_MEKK_ste11_MAP3K.4 - STE kinase, expressed	Component of MAPK cascates. NPK1-like gene. Upregulated by salt stress.	Ning et al (2008)	10.1007/s00438-008-0385-7
Os01g0699500	Os01g50410	OsNPKL3			1	28940927	28938971	Signaling_RLK family	STE_MEKK_ste11_MAP3K.4 - STE kinase, expressed	Component of MAPK cascates. NPK1-like gene. Upregulated by salt stress.	Ning et al (2008)	10.1007/s00438-008-0385-7
Os01g0699600	Os01g50420	OsNPKL4			1	28948045	28945228	Signaling_RLK family	STE_MEKK_ste11_MAP3K.4 - STE kinase, expressed	Component of MAPK cascates. NPK1-like gene. Upregulated by salt stress.	Ning et al (2008)	10.1007/s00438-008-0385-7
Os01g0711500	Os01g51420	OsCBL10			1	29568547	29571484	Signaling_Calcium binding	Calcineurin B, putative, expressed	Calcium sensor. CBL proteins interact with CIPK serine-threonine protein kinases. Upregulated at transcript level in response to salt stress.	Gu et al (2008)	10.1186/1471-2164-9-550
Os01g0717000	Os01g51920	P0683B11.20-1			1	29846825	29842643	Signaling	Phosphotransferase, putative, expressed	Upregulated at transcript level by cold, drought and high-salinity	Rabbani et al (2003)	10.1104/pp.103.025742
Os01g0750100	Os01g54600	OsWRKY13			1	31410978	31409004	Transcription factors	WRKY13, expressed	Antagonist inhibition of SNAC1	Qiu et al (2008)	10.1093/mp/ssn012
Os01g0752500	Os01g54890	OsERF922			1	31567891	31568741		Ethylene-responsive transcription factor 2, putative, expressed	affects Na+/K+ ratio in the shoots	Liu et al (2012)	10.1093/jxb/ers079
Os01g0756700	Os01g55200	OsKAT1			1	31761223	31763887	Ion Homeostasis	Potassium channel KAT1, putative, expressed	K+ channel mediating K+ uptake at root level	Obata et al (2007)	10.1104/pp.107.101154
Os01g0797600	Os01g58420	AP37			1	33766979	33768085	Transcription factors	AP2 domain containing protein, expressed	DREB	Oh et (2009) ; Cao et al (2006)	doi:10.1016/j.pmpp.2006.01.004
Os01g0810300	Os01g59530	OsCML1			1	34420990	34423678	Signaling_Calcium binding	Calmodulin-related calcium sensor protein, expressed	Calcium-binding protein that binds and activates CAMK1, a calcium/calmodulin-dependent kinase	Phean-O-Pas et al (2005)	10.5483/BMBRep.2005.38.4.432
Os01g0816100	Os01g60020	OsNAC4			1	34694391	34692830	Transcription factors	NAC domain transcription factor, putative, expressed	NAC-type DNA-binding protein	Fang et al (2008); Kim (2010)	10.​1007/​s00438-008-0386-6
Os01g0824600	Os01g60910	OsCIPK11			1	35228867	35231733	Signaling_SnRK3 family	CAMK_KIN1/SNF1/Nim1_like.12 protein kinase, expressed	CBL-interacting protein kinase. Induced by salt and ABA.	Xiang et al (2007)	10.1104/pp.107.101295
Os01g0839100	Os01g62190	ZFP179		ZINC FINGER PROTEIN179	1	36001241	36002103	Transcription factors	ZOS1-15 - C2H2 zinc finger protein, expressed	ZOS1-15 - C2H2 zinc finger protein, expressed	Sun et al (2010)	10.1093/jxb/erq120
Os01g0841500	Os01g62410	OsMYB3R-2			1	36122778	36128487	Transcription factors	MYB family transcription factor, putative, expressed	myb-like DNA-binding domain containing protein, expressed	Dai et al (2007)	10.1104/pp.106.094532
Os01g0846300	Os01g62760	OsPP2C09			1	36343948	36346078	Signaling_PP2C family	Protein phosphatase 2C, putative, expressed	Regulation of ABA-mediated signaling pathways	Xue et al (2008)	10.1186/1471-2164-9-550
Os01g0847200	Os01g62840	OsMPG1		MANNOSE-1-PHOSPHATE GUANYL TRANSFERASE	1	36395486	36398031	Stress response	Mannose-1-phosphate guanyltransferase, putative, expressed	ROS scavenging and maintainance of cell wall integrity	Kumar et al (2012)	10.1007/s11103-012-9928-8
Os01g0848200	Os01g62900	OsP5CS2			1	36430978	36440843	Osmotic adjustment	Amino acid kinase, putative, expressed	Proline accumulation	Hur et al (2004)	10.1016/j.plantsci.2004.04.009
Os01g0859300	Os01g64000	OsABI5		ABA INSENSITIVE 5	1	37174547	37176550	Transcription factors	bZIP transcription factor, putative, expressed		Zou et al (2008)	10.1007/s11103-008-9298-4
Os01g0867300	Os01g64730	OsABF1		ABA RESPONSIVE ELEMENT BINDING FACTOR 1	1	37560104	37556674	Transcription factors	bZIP transcription factor domain containing protein, expressed		Hossain et al (2010)	10.1007/s11103-009-9592-9
Os01g0868000	Os01g64790	OsEREBP2			1	37592446	37589452	Transcription factors	AP2/ERF transcription factor	Transcriptional repressor of OsRMC	Serra et al (2013)	10.1007/s11103-013-0073-9
Os01g0869900	Os01g64970	SAPK4		SNF1-TYPE SERINE-THREONINE PROTEIN KINASE4	1	37710241	37715296	Signaling_SnRK2 family	CAMK_CAMK_like.11 protein kinase, expressed	Serine/threonine protein kinase. Upregulated at transcript level by ABA and salt stress. Involved in salt tolerance in rice.	Kobayashi et al (2004) ; Diédhiou et al (2008)	10.1105/tpc.019943; 10.1186/1471-2229-8-49
Os01g0884300	Os01g66120	SNAC2	SNAC2, OsNAC6, NAC48	STRESS-RESPONSIVE NAC GENE2	1	38401533	38398517	Transcription factors	No apical meristem protein, putative, expressed	Transcriptional activator in response to stress	Nakashima et al (2007); Rabbani et al (2003)	10.1007/s11103-008-9309-5
Os01g0918200	Os01g68940	OsSUMO2			1	40063523	40061847	Post-translational modifications_SUMOylation	Ubiquitin family domain containing protein, expressed	Small ubiquitin-like protein involved in stress response and adaptation. Transiently upregulated in response to salt stress.	Chaikam & Karlson (2010)	10.1111/j.1365-3040.2010.02195.x
Os01g0918300	Os01g68950	OsSUMO1			1	40066273	40064645	Post-translational modifications_SUMOylation	Ubiquitin family domain containing protein, expressed	Small ubiquitin-like protein involved in stress response and adaptation. Downregulated in response to salt stress.	Chaikam & Karlson (2010)	:10.1111/j.1365-3040.2010.02195.x
Os01g0928000	Os01g70310	OrbHLH001		HELIX-LOOP-HELIX	1	40714145	40717179	Transcription factors	Inducer of CBF expression 2, putative, expressed	Increase expression of AKT1 and maintain of ionic balance	Chen et al (2012)	10.1016/j.jplph.2012.08.019
Os01g0939100	Os01g71240	OsACA1			1	41220037	41227811		Calcium-transporting ATPase, plasma membrane-type, putative, expressed	Antioxidant enzyme	Zhang et al (2015)	10.1371/journal.pone.0116971
Os01g0968800	Os01g73770	OsDREB1F		DEHYDRATION-RESPONSIVE ELEMENT BINDING TRANSCRIPTION FACTOR1F	1	42727426	42728363	Transcription factors	Dehydration-responsive element-binding protein, putative, expressed	dehydration-responsive element-binding protein 1C, putative, expressed	Liu et al (2007)	10.1007/s10529-006-9214-4
Os02g0112100	Os02g02170	OsNRT2.1			2	655324	657245	Ion Homeostasis	Transporter, major facilitator family, putative, expressed	Nitrate transporter mediating NO3- assimilation	Senadheera et al (2009)	10.1093/jxb/erp099
Os02g0115700	Os02g02400	OsCATA			2	824850	827644		Catalase isozyme A, putative, expressed	Antioxidant enzyme	Zhang et al (2015)	10.1371/journal.pone.0116971
Os02g0121300	Os02g02890	OsCYP2		CYCLOPHILIN 2	2	1116059	11171136		Peptidyl-prolyl cis-trans isomerase, putative, expressed	Controls ROS level by modulating activities of antioxidant enzymes at translation level	Ruan et al (2011)	10.1186/1471-2229-11-34
Os02g0126400	Os02g03410	OsCPK4		CA++-DEPENDENT PROTEIN KINASE 4	2	1387873	1394417	Signaling	CAMK_CAMK_like.12 protein kinase, expressed	Protection of cellular membrane from stress-induced oxidative damage	Campo et al (2014)	10.1104/pp.113.230268
Os02g0138900	Os02g04630	OsCAX4		AUTOINHIBITED CALCIUM ATPASE 4	2	2070492	2075369	Ion Homeostasis	Sodium/calcium exchanger protein, putative, expressed	Mediates Ca2+ and other metal ions compartmentation in vacuoles	Senadheera et al (2009)	10.1093/jxb/erp099
Os02g0138900	Os02g04630	OsCAX4			2	2070492	2075369	Ion Homeostasis	Sodium/calcium exchanger protein, putative, expressed	Role in intracellular Ca++ ion homeostasis	Pittman and Hirschi (2016)	10.1186/s12284-016-0075-8
Os02g0148100	Os02g05480	OsMAPK33		MITOGEN-ACTIVATED PROTEIN KINASE33	2	2642977	2646360	Signaling	CGMC_MAPKCMGC_2_SLT2y_ERK.1 kinase, expressed	Sodium uptake.	Lee et al (2011)	10.1007/s12038-011-9002-8
Os02g0169300	Os02g07260	OsPGK2-P		PHOSPHOGLYCERATE KINASE-2	2	3727494	3731349	Osmotic adjustment	Phosphoglycerate kinase protein, putative, expressed	Enhancement of proline accumulation and ion homeostasis	Joshi et al (2016)	10.1007/s00299-015-1864-z
Os02g0175000	Os02g07830	OsHKT1;3			2	4103333	4105657	Ion Homeostasis	OsHKT1;3 - Na+ transporter, expressed		Platten et al (2006)	10.1016/j.tplants.2006.06.001
Os02g0176700	Os02g08018	OsACA3			2	4208370	4203441		Calcium-transporting ATPase, plasma membrane-type, putative, expressed	Antioxidant enzyme	Zhang et al (2015)	10.1371/journal.pone.0116971
Os02g0203700	Os02g10920	SRZ1			2	5798886	5800880	Transcription factors	Zinc finger family protein, putative, expressed	RNA-binding protein cabeza, putative, expressed	Huang et al (2008)	10.1016/j.plantsci.2007.11.010
Os02g0247800	Os02g14980	OsNCL2			2	8358769	8362960		Calcium-binding EF hand family protein, putative, expressed	Role in intracellular Ca++ ion homeostasis	Pittman and Hirschi (2016)	10.1186/s12284-016-0075-8
Os02g0274900	Os02g17500	OsGMST1		GOLGI LOCALIZED MONOSACCHARIDE TRANSPORTER1	2	10074581	10081512	Osmotic adjustment	Sugar transporter family protein, putative, expressed	Accumulation of soluble sugars and sugar homeostasis	Cao et al (2011)	10.1093/jxb/err178
Os02g0288600	Os02g18690	OsBURP04			2	10897170	10901911	Unknown	BURP domain containing protein, expressed	Unknown function	Ding et al (2009)	10.1007/s00425-009-0929-z
Os02g0291000	Os02g18880	OsCBL7			2	11017808	11015828	Signaling_Calcium binding	Calcineurin B, putative, expressed	Calcium sensor. CBL proteins interact with CIPK serine-threonine protein kinases. Upregulated at transcript level in response to salt stress.	Gu et al (2008)	10.1186/1471-2164-9-550
Os02g0291400	Os02g18930	OsCBL8			2	11059975	11057896	Signaling_Calcium binding	Calcineurin B, putative, expressed	Calcium sensor involved in the regulatory pathway for the control of intracellular Na+ and K+ homeostasis and salt tolerance. CBL proteins interact with CIPK serine-threonine protein kinases. Overexpression induces salt stress tolerance in rice.	Gu et al (2008)	10.1186/1471-2164-9-550
Os02g0314400	Os02g21009	OsCAX1c			2	12432287	12448557		Sodium/calcium exchanger protein, putative, expressed	Role in intracellular Ca++ ion homeostasis	Pittman and Hirschi (2016)	10.1186/s12284-016-0075-8
Os02g0512400	Os02g30850	OsGRX8		GLUTAREDOXIN 8	2	18414297	18415361		Glutaredoxin subgroup III, expressed	Oxidoreductase enzyme	Sharma et al (2013)	10.1007/s00425-013-1940-y
Os02g0542400	Os02g33770	OsGTγ-1			2	20147866	20150010	Transcription factors	Homeodomain, putative, expressed		Fang et al (2010)	10.1007/s00438-009-0507-x
Os02g0551100	Os02g34600	SAPK6			2	20751379	20746262	Signaling_SnRK2 family	CAMK_CAMK_like.13 - CAMK protein kinase, expressed	Serine/threonine protein kinase. Upregulated at transcript level by ABA, mannitol and salt stress.	Kobayashi et al (2004)	10.1105/tpc.019943
Os02g0822400	Os02g57650	ONAC028			2	20972763	20974090	Transcription factors	No apical meristem protein, putative, expressed	NAC-type DNA-binding protein	Fang et al (2008); Kim (2010)	10.​1007/​s00438-008-0386-6
Os02g0558100	Os02g35190	OsCLC-2			2	21150702	21161370	Ion Homeostasis	Chloride channel protein, putative, expressed	Chloride channel mediating the accumulation of Cl- in vacuoles	Nakamura et al (2006)	10.1093/pcp/pci220
Os03g0160100	Os03g06410	OsNAC1			2	22258833	22260681	Transcription factors	No apical meristem protein, putative, expressed	NAC-type DNA-binding protein	Fang et al (2008); Kim (2010)	10.​1007/​s00438-008-0386-6
Os02g0580300	Os02g36974	GF14E			2	22333281	22337713	Signaling	14-3-3 protein, putative, expressed	Regulator of cellular signal transduction	Chen et al (2006)	10.1093/dnares/dsl001
Os02g0606700	Os02g39390	RSS1		RICE SALT SENSITIVE 1	2	23769390	23772842		Expressed protein	Vigour of meristematic cells and viability under salinity conditions	Ogawa et al (2011)	10.1038/ncomms1279
Os02g0634500	Os02g42290	OsCLP3			2	25431277	25432725		OsClp3 - Putative Clp protease homologue, expressed		Kumari et al (2009)	10.1007/s10142-008-0088-5
Os02g0640500	Os02g42780	SIT1		SALT INTOLERANCE 1	2	25726082	25723955	Signaling	Lectin receptor-like protein kinase, putative, expressed	Mediates salt sensitivity by affecting ethylene and ROS homeostasis through MPK3/MPK6 activation,	Li et al (2014)	10.1105/tpc.114.125187
Os02g0644900	Os02g43110	OsMHX2			2	25959377	25957160		Sodium/calcium exchanger protein, putative, expressed	Role in intracellular Ca++ ion homeostasis	Pittman and Hirschi (2016)	10.1186/s12284-016-0075-8
Os02g0654700	Os02g43790	AP59			2	26422277	26423845	Transcription factors	APETALA2 (AP2) gene 59	AP2 domain containing protein	Oh et al (2009); Cao et al (2006)	10.1016/j.pmpp.2006.01.004
None	Os02g43790	OsBIERF3			2	26433182	26423845	Transcription factors	Ethylene-responsive transcription factor, putative, expressed	AP2/EREBP protein, putative, expressed	Cao et al (2006)	10.1016/j.pmpp.2006.01.004
Os02g0661100	Os02g44230	OsTPP1		TREHALOSE-6-PHOSPHATE PHOSPHATASE1	2	26771633	26767603		Similar to Trehalose-6-phosphate phosphatase	Activation of stress response genes	Ge et al (2008)	10.1007/s00425-008-0729-x
Os02g0666200	Os02g44630	OsPIP1;1		PLASMA MEMBRANE INTRINSIC P 1;1	2	27044319	27047453		Aquaporin protein, putative, expressed	Active water channel	Liu et al (2013)	10.1016/j.plaphy.2012.11.018
Os02g0669100	Os02g44870	Lip9			2	27166898	27165434	Stress response	Dehydrin, putative, expressed	Plant dehydrin with putative protective effect on membranes	Rabbani et al (2003)	10.1104/pp.103.025742
Os02g0736200	Os02g50330	OsRDR1		RNA-DEPENDENT RNA POLYMERASE 1	2	30729063	30736459		RNA-dependent RNA polymerase, putative, expressed	Regulation of genes through smRNA-mediated pathways involving DNA methylation	Wang et al (2014)	10.1186/1471-2229-14-177
Os02g0736400	Os02g50350	OsDHODH1		DIHYDROOROTATE DEHYDROGENASE	2	30749371	30745336	Osmotic adjustment	Dihydroorotate dihydrogenase protein, putative, expressed	Osmoprotection by promoting proline accumulation	Rabbani et al (2003)	10.1104/pp.103.025742
Os02g0740300	Os02g50680				2	30965278	30958609		AAA-type ATPase family protein, putative, expressed		Ahmadi et al (2011)	10.1007/s00122-011-1634-4
Os02g0743500	Os02g50970	DMS1			2	31171936	31180182	Signaling_RLK family	Protein kinase domain containing protein, expressed	Putative MAPKKK belonging to the Raf family of protein kinases. Involved in ROS scavenging	Ning et al (2010)	10.1104/pp.109.149856
Os02g0759800	Os02g52250	OsSKIPa		SKI-INTERACTING PROTEIN A	2	31997697	31995218		SKIP/SNW domain containing protein, expressed	Increased ROS-scavenging ability and transcriptional regulation of diverse stress-related genes	Hou et al (2009)	10.1073/pnas.0901940106
Os02g0766700	Os02g52780	OsbZIP23		BASIC LEUCINE ZIPPER23	2	32281653	32281653	Transcription factors	bZIP transcription factor, putative, expressed	Putative ABI5	Xiang et al (2008)	10.1104/pp.108.128199
Os02g0787300	Os02g54600	OsMKK4			2	33443948	33442069	Signaling_RLK family	STE_MEK_ste7_MAP2K.5 - STE kinases include homologs to sterile 7, sterile 11 and sterile 20 from yeast, expressed	Component of MAPK cascates. MAPKK.Upregulated in response to salt stress.	Kumar et al (2008)	10.1016/j.plaphy.2008.05.014
Os02g0810900	Os02g56600	NAC32		NAC DOMAIN-CONTAINING PROTEIN 32	2	34672992	34676421	Transcription factors	No apical meristem protein, putative, expressed	Increased of compatible solutes and ROS-scavengers	Garcia-Morales et al (2014)	10.1007/s11738-014-1569-x
Os02g0813500	Os02g56850	OsGR2		GLUTATHIONE REDUCTASE	2	34837739	34843944	Antioxidant	Glutathione reductase, putative, expressed	Antioxidant enzyme	Vighi et al (2017)	10.1007/s10535-017-0727-6
Os03g0319400	Os03g20380	OsNTL6			2	35303193	35307280	Transcription factors	No apical meristem protein, putative, expressed	NAC-type DNA-binding protein. Role in osmotic stress	Kim et al (2010)	10.1016/j.ygeno.2009.09.003
Os03g0100800	Os03g01120	OsA8			3	89042	99403		E1-E2 ATPase domain containing protein, expressed	Antioxidant enzyme	Zhang et al (2015)	10.1371/journal.pone.0116971
Os03g0123100	Os03g03130	OsSCE2			3	1318244	1321665	Post-translational modifications_SUMOylation	Ubiquitin-conjugating enzyme, putative, expressed	E2 SUMO-conjugating enzyme involved in stress response and adaptation. Upregulated in response to salt stress in rice seedlings (a); unchanged mRNA levels in response to salt stress (b).	Nigam et al (2008) ; Chaikam & Karlson(2010)	10.1007/s00438-008-0318-5
Os03g0125100	Os03g03370	OsDSM2	OsBCH1; OsHYD3		3	1439198	1436356		Fatty acid hydroxylase, putative, expressed	Control of the xanthophyll cycle and ABA synthesis	Du et al (2010)	10.1104/pp.110.163741
Os03g0126800	Os03g03510	OsCIPK09			3	1519297	1514622	Signaling_SnRK3 family	CAMK_KIN1/SNF1/Nim1_like.15 protein kinase, expressed	CBL-interacting protein kinase. Induced by salt and drought.	Xiang et al (2007)	10.1104/pp.107.101295
Os12g0610600	Os12g41680	OsEDR1			3	3201312	3208299	Signaling_RLK family	Protein kinase domain containing protein, expressed	MAPKKK involved in stress response signaling. Upregulated at transcript level by salt stress.	Kim et al (2003)	10.1016/S0006-291X(02)02944-3
Os03g0170900	Os03g07480	OsSUT1		SUCROSE TRANSPORTER 1	3	3804132	3797691		Sucrose transporter, putative, expressed	Role in the metabolic depletion syndrome and sucrose alloclation to roots	Siapoosh et al (2012)	10.1016/j.plantsci.2011.01.001
Os03g0180000	Os03g08230	OsCCX1			3	4196467	4194283		Sodium/calcium exchanger protein, putative, expressed	Role in intracellular Ca++ ion homeostasis	Pittman and Hirschi (2016)	10.1186/s12284-016-0075-8
Os03g0180800	Os03g08310	OsTIFY11a			3	4233042	4232001		ZIM domain containing protein, putative, expressed	Unclear	Ye et al (2009)	10.1007/s11103-009-9524-8
Os03g0203700	Os03g10640	OsACA4			3	5433906	5440327		Calcium-transporting ATPase, plasma membrane-type, putative, expressed	Antioxidant enzyme	Zhang et al (2015)	10.1371/journal.pone.0116971
Os03g0223400	Os03g12290	GS1;2		GLUTAMINE SYNTHETASE1;2	3	6462727	6457910		Glutamine synthetase, catalytic domain containing protein, expressed	Limit ammonium incorporation following accumulation of free AA after proteolysis due to salt stress	Cai et al (2009)	10.1007/s00299-008-0665-z
Os03g0225100	Os03g12390	OsMKK10-2			3	6546478	6544947	Signaling_RLK family	STE_MEK_ste7_MAP2K.6 - STE kinases include homologs to sterile 7, sterile 11 and sterile 20 from yeast, expressed	Component of MAPK cascates. MAPKK.Upregulated in response to salt stress.	Kumar et al (2008)	10.1016/j.plaphy.2008.05.014
Os03g0230500	Os03g12840	OsITPK2	dsm3	DROUGHT- AND SALT-HYPERSENSITIVE MUTANT 3	3	6901924	6907403	Signaling	Inositol 1, 3, 4-trisphosphate 5/6-kinase, putative, expressed	Contribution in inositol phosphate–mediated stress signal transductions	Du et al (2011)	10.1007/s11103-011-9830-9
Os03g0268000	Os03g16110	OsPP1a		PROTEIN PHOSPHATASE 1A	3	8884166	8889707		Ser/Thr protein phosphatase family protein, putative, expressed	Mediator of ROS scavenging	Liao et al (2016)	10.1007/s11032-016-0446-2
Os03g0268600	Os03g16170	OsPP2C30			3	8923437	8921370	Signaling_PP2C family	Protein phosphatase 2C, putative, expressed	Regulation of ABA-mediated signaling pathways	Xue et al (2008)	10.1186/1471-2164-9-550
Os03g0281900	Os03g17350	OsABCG5	RCN1	REDUCED CULM NUMBER 1	3	9654330	9657056	Ion homeostasis	White-brown complex homolog protein, putative, expressed	Reducing the Na/K ratio	Matsuda et al (2014)	10.1016/j.plantsci.2014.04.011
Os03g0285700	Os03g17690	OsAPX1			3	9843327	9846747		OsAPx1 - Cytosolic Ascorbate Peroxidase encoding gene 1-8, expressed	Antioxidant enzyme	Zhang et al (2015)	10.1371/journal.pone.0116971
Os03g0285800	Os03g17700	OsMSRMK2	OsMAPK5		3	9847700	9850473		CGMC_MAPKCGMC_2_ERK.2 - CGMC includes CDA, MAPK, GSK3, and CLKC kinases, expressed		Agrawal et al (2002); Xiong et al (2005)	10.1105/tpc.008714
Os03g0285800	Os03g17700	MAPK5a		MITOGEN-ACTIVATED PROTEIN KINASE5	3	9850473	9847700	Signaling_RLK family	CGMC_MAPKCGMC_2_ERK.2 - CGMC includes CDA, MAPK, GSK3, and CLKC kinases, expressed	MAPK. Acts as a positive regulator of drought, salt and cold tolerance. Overexpression induces enhanced tolerance to salt stress.	Xiong & Yang (2003); Agrawal et al (2002)	10.1105/tpc.008714
Os03g0302000	Os03g19010	OsPEX11			3	10647659	10648869	Antioxidant	Peroxisomal biogenesis factor 11, putative, expressed	Regulation of genes encoding HKTs, OsSOS1, OsNHX1 and AKT1 as well antioxidant defense.	Cui et al (2016)	10.3389/fpls.2016.01357
Os03g0315400	Os03g20090	OsMYB2			3	11328322	11326079	Osmotic adjustment	MYB family transcription factor, putative, expressed	Regulation of genes encoding proline synthase, transporters, and antioxidant enzymes	Yang et al (2012)	10.1093/jxb/err431
Os03g0319300	Os03g20370	OsCam1-1			3	11522674	11524473	Signaling_Calcium binding	OsCam1-1 - Calmodulin, expressed	Calcium-binding protein that binds and activates CAMK1, a calcium/calmodulin-dependent kinase	Phean-O-Pas et al (2005)	10.5483/BMBRep.2005.38.4.432
Os01g0261200	Os01g15640	OsCIPK31		CALCINEURIN B-LIKE PROTEIN-INTERACTING PROTEIN KINASES 31	3	11531983	11526272	Signaling_SnRK3 family	CAMK_KIN1/SNF1/Nim1_like.2 protein kinase, expressed	CBL-interacting protein kinase. Light dependent salt, ABA, Mannitol tresponsive. Cold responsive. Involved in cold tolerance. Involved in abiotic stress response during germination and early seedling stage.	Kim et al (2003); Piao et al (2010)	na
Os03g0322900	Os03g20680	OsLEA3-2		LATE EMBRYOGENESIS ABUNDANT 3-2	3	11700672	11699262	Stress response	Late embryogenesis abundant protein 1, putative, expressed	Maintain growth under stress. Protect lactate dehydrogenase from aggregation.	Duan and Cai (2012)	10.1371/journal.pone.0045117
Os03g0327100	Os03g21030	OsNAC			3	11939473	11937436	Transcription factors	No apical meristem protein, putative, expressed	NAC-type DNA-binding protein	Fang et al (2008); Kim (2010)	10.​1007/​s00438-008-0386-6
Os03g0327600	Os03g21040	Osr40c1			3	11959777	11957261	Stress response	Stress responsive protein, putative, expressed	ABA-responsive protein with putative metal-binding domains and regulated at post-translational level	Moons A et al (1997)	10.1007/s004250050148
Os03g0339900	Os03g22050	OsCIPK10			3	12635182	12630705	Signaling_SnRK3 family	CAMK_KIN1/SNF1/Nim1_like.16protein kinase, expressed	CBL-interacting protein kinase. Induced by salt and ABA.	Xiang et al (2007)	10.1104/pp.107.101295
Os03g0351500	Os03g22810	OsCu/Zn SOD1			3	13179170	13184591		Copper/zinc superoxide dismutase, putative, expressed	Antioxidant enzyme	Zhang et al (2015)	10.1371/journal.pone.0116971
Os03g0390200	Os03g27280	SAPK1			3	15632465	15628100	Signaling_SnRK2 family	CAMK_CAMK_like.19 protein kinase, expressed	Serine/threonine protein kinase. Response to hyperosmotic stress	Kobayashi et al (2004)	10.1105/tpc.019943
Os03g0397400	Os03g27960	OsCAX2			3	16061184	16065169		Sodium/calcium exchanger protein, putative, expressed	Role in intracellular Ca++ ion homeostasis	Pittman and Hirschi (2016)	10.1186/s12284-016-0075-8
None	Os03g28120	OsKAT1			3	16167050	16163989	Ion Homeostasis	Potassium channel protein, putative, expressed	Maintenance of cytosolic cation homeostasis	Obata et al (2007)	10.1104/pp.107.101154
Os03g0411100	Os03g29760	NF-YA			3	16966586	16970772	Transcription factors	Nuclear transcription factor Y subunit, putative, expressed		Zhao et al (2009)	10.1186/1471-2199-10-29
Os03g0575200	Os03g37840	OsHAK16			3	21007629	21002792	Ion Homeostasis	Potassium transporter, putative, expressed	K+ channel mediating K+ uptake	Okada et al. (2008)	na
Os03g0626800	Os03g42840	OsCBL3			3	23888729	23895481	Signaling_Calcium binding	Calcineurin B, putative, expressed	Calcium sensor. CBL proteins interact with CIPK serine-threonine protein kinases. Upregulated at transcript level in response to salt stress.	Gu et al (2008)	10.1186/1471-2164-9-550
Os03g0634400	Os03g43440	OsCIPK07			3	24227930	24226224	Signaling_SnRK3 family	CAMK_KIN1/SNF1/Nim1_like.17 protein kinase, expressed	CBL-interacting protein kinase. Induced by salt and ABA.	Xiang et al (2007)	10.1104/pp.107.101295
Os03g0645900	Os03g44380	OsNCED3			3	24959107	24961777		9-cis-epoxycarotenoid dioxygenase 1, chloroplast precursor, putative, expressed		Welsch et al (2008)	10.1104/pp.108.11702
Os03g0655400	Os03g45280	OSJNBb0023J24.5			3	25563653	25564577	Stress response	Dehydrin, putative, expressed	Plant dehydrin	Rabbani et al. (2003	http://dx.doi.org/10.1104/pp.103.025742
Os03g0656500	Os03g45370	OsCCX2			3	25613825	25616214		Sodium/calcium exchanger protein, putative, expressed	Role in intracellular Ca++ ion homeostasis	Pittman and Hirschi (2016)	10.1186/s12284-016-0075-8
Os03g0680800	Os03g47740	OsBIHD1			3	27063684	27057031	Transcription factors	Homeodomain protein, putative, expressed	HOMEOBOX family, BEL1-related homeotic protein 30, putative, expressed	Luo et al (2005)	10.1093/jxb/eri260
Os03g0689300	Os03g48310	OsA3			3	27510164	27517321		Plasma membrane ATPase, putative, expressed	Antioxidant enzyme	Zhang et al (2015)	10.1371/journal.pone.0116971
Os03g0710800	Os03g50290	GF14F			3	28663767	28667970	Signaling	14-3-3 protein, putative, expressed	Is associated with a DNA binding complex that binds to the G box, a well-characterized cis-acting DNA regulatory element found in plant genes. Induced by several biotic and abiotic stresses, including salt stress.	Chen et al (2006)	10.1093/dnares/dsl001
Os03g0719100	Os03g50980	OsSIZ2			3	29126787	29134966	Post-translational modifications_SUMOylation	ATSIZ1/SIZ1, putative, expressed	PIAS-type E3 ligase involved in stress response and adaptation. Upregulated in response to salt stress. Involved in stess response and adaptation.	Chaikam & Karlson (2010)	DOI:10.1111/j.1365-3040.2010.02195.x
Os03g0746500	Os03g53500	OsSUV3		SUPPRESSOR OF VAR 3	3	30689230	30679685		Helicase conserved C-terminal domain containing protein, expressed	Maintain photosynthesis and antioxidant machinery	Tujeta et al (2013)	10.1111/tpj.12277
Os03g0767800	Os03g55850				3	31790477	31793356	Unknown	Cold acclimation protein WCOR413, putative, expressed	Unknown function	Rabbani et al. (2003)	http://dx.doi.org/10.1104/pp.103.025742
Os03g0786400	Os03g57240	DST		DROUGHT AND SALT TOLERANCE	3	32647051	32645456	Transcription factors	ZOS3-19 - C2H2 zinc finger protein, expressed	Mediates hydrogen peroxyde-induced stomatal closure	Song and Matsuoka (2009); Huang et al (2009)	10.1101/gad.1812409; 10.1101/gad.1812409
Os03g0795900	Os03g58160	OsHsfA2e			3	33105828	33109091	Transcription factors	Heat stress transcription factor, putative, expressed	Heat shock factor (HSF)-type, D-binding	Liu (2010)	10.1007/s12374-010-9099-6
Os03g0805100	Os03g59040	OsSQS			3	33605272	33612455		Squalene synthetase, putative, expressed	Decreases stomata density	Manavalan et al (2012)	10.1093/jxb/err258
Os03g0815100	Os03g60080	SNAC1		STRESS-RESPONSIVE NAC 1	3	34158969	34160416	Transcription factors	NAC domain-containing protein 67, putative, expressed	NAC domain-containing protein 67, putative, expressed	Hu et al (2006)	10.1073/pnas.0604882103
Os03g0820300	Os03g60560	ZFP182		ZINC FINGER PROTEIN182	3	34424180	34425104	Transcription factors	ZOS3-21 - C2H2 zinc finger protein, expressed	ZFP16-2, putative, expressed	Huang et al (2007)	10.1016/j.bbaexp.2007.02.006
Os03g0820500	Os03g60580	OsADF3			3	34430584	34431200	Stress response	Actin-depolymerizing factor, putative, expressed	Involved in actin organization, which might be correlated with K+ channel activity in guard cells	Rabbani et al. (2003)	http://dx.doi.org/10.1104/pp.103.025742
Os03g0833200	Os03g61750	OsTRM13			3	35004538	35007724		Expressed protein	Role in the transcriptional regulation of ABA- and salt stress-related gene through tRNA nucleoside modificaitons.	Wang et al (2017)	10.1093/jxb/erx061
Os04g0167900	Os04g08560	OsPP2C37			4	4649129	4649773	Signaling_PP2C family	Protein phosphatase 2C-like domain containing protein	Regulation of ABA-mediated signaling pathways	Xue et al (2008)	10.1186/1471-2164-9-550
Os04g0223300	Os04g14680	OsAPX3		ASCORBATE PEROXIDASE	4	8239237	8241868	Antioxidant	OsAPx3 - Peroxisomal Ascorbate Peroxidase encoding gene 5,8, expressed	Antioxidant enzyme	Vighi et al (2017)	10.1007/s10535-017-0727-6
Os04g0225700	Os04g14990	OsBURP05			4	8422493	8424629	Unknown	BURP domain containing protein, expressed	Unknown function	Ding et al (2009)	10.1007/s00425-009-0929-z
Os04g0401700	Os04g32920	OsHAK1			4	19886676	19892492	Ion Homeostasis	Potassium transporter, putative, expressed	K+ channel mediating K+ uptake	Okada et al (2008)	None
Os04g0432000	Os04g35240	SAPK7			4	21414496	21419956	Signaling_SnRK2 family	CAMK_CAMK_like.25 protein kinase, expressed	Serine/threonine protein kinase. Response to hyperosmotic stress	Kobayashi et al (2004)	10.1105/tpc.019943
Os04g0462500	Os04g38870	GF14B			4	23104042	23107594	Signaling	14-3-3 protein, putative, expressed	Is associated with a DNA binding complex that binds to the G box, a well-characterized cis-acting DNA regulatory element found in plant genes. Induced by several biotic and abiotic stresses, including salt stress.	Chen et al (2006)	10.1093/dnares/dsl001
Os04g0464200	Os04g39020	OsBADH1		BETAINE ALDEHYDE DEHYDROGENASE 1	4	23176369	23171426		Aldehyde dehydrogenase, putative, expressed	increase salinity tolerance, maintain root and shoot length		na
Os04g0495800	Os04g41850	OsNIN-like2			4	24795660	24802127	Transcription factor	NIN, putative, expressed	TF regulating OsNHX1 expression	Almeida et al (2016)	10.1007/s11103-016-0547-7
Os04g0511200	Os04g43200	efa27			4	25565204	25563393	Signaling	Caleosin related protein, putative, expressed	Upregulated at transcript level by salt stress and ABA.	Frandsen et al (1996)	10.1074/jbc.271.1.343
Os04g0531400	Os04g44900	SIT2		SALT INTOLERANCE 2	4	26575257	26572700	Signaling	Lectin-like receptor kinase, putative, expressed	Mediates salt sensitivity by affecting ethylene and ROS homeostasis through MPK3/MPK6 activation	Li et al (2014)	10.1105/tpc.114.125187
Os04g0541700	Os04g45810	Oshox22			4	27124166	27125512		Homeobox associated leucine zipper, putative, expressed	Regulates salt response through ABA-mediated signal transduction pathways	Zang et al (2012)	10.1007/s11103-012-9967-1
Os04g0560600	Os04g47300	OsCPK12		CALCIUM-DEPENDENT PROTEIN KINASE 12	4	28082320	28079505	Signaling_Calcium binding	CAMK_CAMK_like.26 protein kinase, expressed	Represses ROS accumulation	Asano et al (2012)	10.1111/j.1365-313X.2011.04766.x
Os04g0584600	Os04g49510	OsCPK13	OsCDPK7	CALCIUM-DEPENDENT PROTEIN KINASE 13	4	29531223	29536492	Signaling_Calcium binding	CAMK_CAMK_like.27 protein kinase, expressed	Serine/threonine protein kinase with calmodulin-like domain. Calcium sensor. Upregulated at transcript level by salt stress, chilling and dehydration.	Wan et al (2007); Saijo et al (2000); Ray et al (2007)	10.1016/j.febslet.2007.02.030
Pseudogene in Nipponbare		OsHKT1;2			4	30548314	30545885	Ion Homeostasis	OsHKT1;2 - Na+ transporter, expressed		Platten et al (2006)	10.1016/j.tplants.2006.06.001
Os04g0605500	Os04g51610	OsACA6			4	30584308	30572095		Calcium-transporting ATPase, plasma membrane-type, putative, expressed	Antioxidant enzyme	Zhang et al (2015)	10.1371/journal.pone.0116971
Os04g0607500	Os04g51820	OsHKT1;1			4	30727084	30724244	Ion Homeostasis	OsHKT1;1 - Na+ transporter, expressed		Platten et al (2006)	10.1016/j.tplants.2006.06.001
Os04g0607600	Os04g51830	OsHKT1;4			4	30739334	30734183	Ion Homeostasis	OsHKT1;4 - Na+ transporter, expressed		Platten et al (2006)	10.1016/j.tplants.2006.06.001
Os04g0653200	Os04g55940	OsCAX3			4	33314630	33319375		Sodium/calcium exchanger protein, putative, expressed	Role in intracellular Ca++ ion homeostasis	Pittman and Hirschi (2016)	10.1186/s12284-016-0075-8
Os04g0656100	Os04g56160	OsA7			4	33457745	33464933		Plasma membrane ATPase, putative, expressed	Antioxidant enzyme	Zhang et al (2015)	10.1371/journal.pone.0116971
Os04g0659100	Os04g56400	GS2		GLUTAMINE SYNTHETASE2	4	33631095	33624332		Glutamine synthetase, catalytic domain containing protein, expressed	Enhancement of photorespiration capacity.	Hoshida et al (2000)	10.1023/A:1006408712416
Os04g0659300	Os04g56430	OsRMC			4	33641292	33642362	Signaling	Cysteine-rich receptor-like protein kinase, putative, expressed	Upregulated at transcript level by cold, drought, high-salinity stress, ABA, and blast	Rabbani et al (2003)	10.1104/pp.103.025742
Os04g0668900	Os04g57320	OsIM1			4	34125935	34122822		Immutans protein, putative, expressed	Oxydation stress reliever	Kong et al (2003)	10.1007/s00122-003-1250-z
Os05g0125000	Os05g03430	OsSIZ1			5	1426929	1438465	Post-translational modifications_SUMOylation	ATSIZ1/SIZ1, putative, expressed	PIAS-type E3 ligase involved in stress response and adaptation. Transiently upregulated in response to salt stress. Involved in stess response and adaptation.	Chaikam & Karlson (2010)	DOI:10.1111/j.1365-3040.2010.02195.x
Os05g0134000	Os05g04340	OsGSK1			5	1977874	1974026	Signaling	CGMC_GSK.6 kinase, expressed	KO mutants show increased tolerance to cold, heat, salt, and drought stresses. Orthologue of the Arabidopsis brassinosteroid insensitive 2 (BIN2).	Koh et al (2007)	10.1007/s11103-007-9213-4
Os05g0136200	Os05g04550	OsCIPK17			5	2117305	2113594	Signaling_SnRK3 family	CAMK_KIN1/SNF1/Nim1_like.3 protein kinase, expressed	CBL-interacting protein kinase. Induced by salt, drought and ABA.	Xiang et al (2007)	10.1104/pp.107.101295
Os05g0138300	Os05g04700	OsLti6b			5	2219901	2220462		OsRCI2-6 - Hydrophobic protein LTI6B, expressed	Involved in Na+ excess	Cui et al (2016)	10.3389/fpls.2016.01357
Os05g0148600	Os05g05590	OsNHX3		NA+/H+ ANTIPORTER GENE3	5	2777359	2783546	Ion Homeostasis	Transporter, monovalent cation:proton antiporter-2 family, putative, expressed	Compartmentation of Na+ and K+ accumulated in the cytoplasm into the vacuoles	Fukuda et al (2010)	10.1007/s00425-010-1289-4
Os05g0194500	Os05g10620	ONAC085			5	5788137	5784141	Transcription factors	No apical meristem protein, putative, expressed	NAC-type DNA-binding protein	Fang et al (2008); Kim (2010)	10.​1007/​s00438-008-0386-6
Os05g0195200	Os05g10670	OsTZF1		TANDEM ZINC FINGER 1	5	5848291	5846045		Zinc finger CCCH type family protein, putative, expressed	Role in RNA metabolism of stress-responsive genes	Jan et al ( 2013)	10.1104/pp.112.205385
Os05g0215066	Os05g12410	OsBURP06			5	7137684	7136965	Unknown	BURP domain containing protein, expressed	Unknown function	Ding et al (2009)	10.1007/s00425-009-0929-z
Os05g0217800	Os05g12640	OsBURP02			5	7255509	7257332	Unknown	BURP domain containing protein, expressed	Unknown function	Ding et al (2009)	10.1007/s00425-009-0929-z
Os05g0221900	Os05g13490	OsBURP08			5	7479351	7478022	Unknown	BURP domain containing protein, expressed	Unknown function	Ding et al (2009)	10.1007/s00425-009-0929-z
Os05g0276500	Os05g19570	OsEXPA3		ALPHA EXPANSIN 3	5	11394900	11393114		Expansin precursor, putative, expressed	Mediates root growth by mediating cell-wall loosening	Qiu et al (2013)	10.2135/cropsci2013.11.0746
Os05g0322900	Os05g25770	OsWRKY45			5	14991579	14993800		WRKY45, expressed	ABA signalling	Tao et al (2011)	10.1093/jxb/err144
Os05g0334750	Os05g26940	OsCIPK22			5	15644664	15643309	Signaling_SnRK3 family	CAMK_KIN1/SNF1/Nim1_like.23 protein kinase, expressed	CBL-interacting protein kinase. Induced by salt, drought and ABA.	Xiang et al (2007)	10.1104/pp.107.101295
Os05g0362600	Os05g29930	OsLEA12			5	17319777	17318656	Stress response	Late embryogenesis abundant protein, putative, expressed	LEA_3 Group	Wang et al (2007)	10.1016/j.plantsci.2006.10.004
Os05g0382200	Os05g31730	OsCHX11			5	18479480	18475523	Ion Homeostasis	Transporter, monovalent cation:proton antiporter-2 family, putative, expressed	Cation/H+ exchanger mediating K+ uptake	Senadheera et al (2009)	10.1093/jxb/erp099
Os05g0420300	Os05g34730	SERF1		SALT-RESPONSIVE ERF1	5	20601854	20601261	Transcription factors	Ethylene-responsive transcription factor ERF020, putative, expressed	Amplifies the ROS–activated MAPK cascade signal during the initial phase of salt stress	Schmidt et al (2013)	10.1105/tpc.113.113068
Os05g0421600	Os05g34830	ONAC088			5	20678001	20680343	Transcription factors	No apical meristem protein, putative, expressed	NAC-type DNA-binding protein	Fang et al (2008); Kim (2010)	10.​1007/​s00438-008-0386-6
Os05g0455500	Os05g38150	OsP5CS1			5	22381039	22374029	Osmotic adjustment	Amino acid kinase, putative, expressed	Proline accumulation	Hur et al (2004)	10.1016/j.plantsci.2004.04.009
Os05g0457200	Os05g38290	OsPP2C49			5	22452631	22450676	Signaling_PP2C family	Protein phosphatase 2C, putative, expressed	Regulation of ABA-mediated signaling pathways	Xue et al (2008)	10.1186/1471-2164-9-550
Os05g0495600	Os05g41580	OsACA7			5	24347205	24354543		Calcium-transporting ATPase, plasma membrane-type, putative, expressed	Antioxidant enzyme	Zhang et al (2015)	10.1371/journal.pone.0116971
Os05g0509400	Os05g43380	OsCPP5			5	25227403	25224822	Transcription factor	Tesmin/TSO1-like CXC domain containing protein, expressed	TF regulating OsNHX1 expression	Almeida et al (2016)	10.1007/s11103-016-0547-7
Os05g0518600	Os05g44210	OsTPS1		TREHALOSE-6-PHOSPHATE SYNTHASE1	5	25713720	25720299	Osmotic adjustment	Trehalose-6-phosphate synthase, putative, expressed	Increases the amount of trehalose and proline and regulates the expression of stress-related genes	Li et al (2011)	10.1007/s00425-011-1458-0
Os05g0534400	Os05g45810	OsCBL4	OsSOS3		5	26535878	26537911	Signaling_Calcium binding	Calcineurin B, putative, expressed	Calcium sensor involved in the regulatory pathway for the control of intracellular Na+ and K+ homeostasis.	Martínez-Atiemza et al (2007); Gu et al (2008)	http://dx.doi.org/10.1104/pp.106.092635
Os05g0537400	Os05g46040	OsPP2C50			5	26707820	26705164	Signaling_PP2C family	Protein phosphatase 2C, putative, expressed	Regulation of ABA-mediated signaling pathways	Xue et al (2008)	10.1186/1471-2164-9-550
Os05g0542500	Os05g46480	OsLEA19a			5	26927607	26928902	Stress response	Late embryogenesis abundant protein, group 3, putative, expressed	LEA_4 Group	Hu (2008)	na
Os05g0545300	Os05g46750	OsNPKL14			5	27070015	27067365	Signaling_RLK family	STE_MEKK_ste11_MAP3K.18kinase, expressed	Component of MAPK cascates. NPK1-like gene. Upregulated by salt stress.	Ning et al (2008)	10.1007/s00438-008-0385-7
Os05g0545400	Os05g46760	OsNPKL15			5	27077365	27075947	Signaling_RLK family	STE_MEKK_ste11_MAP3K.19 - STE kinase, expressed	Component of MAPK cascates. NPK1-like gene. Upregulated by salt stress.	Ning et al (2008)	10.1007/s00438-008-0385-7
Os05g0547850	Os05g47446	OsPDCD5		PROGRAMMED CELL DEATH 5	5	27183778	27179219		Expressed protein	Inhibition of PDCD pathways	Yang et al (2013)	10.1007/s11032-012-9793-9
Os05g0566400	Os05g49140	OsMAPK44			5	28194025	28188762	Signaling_RLK family	CGMC_MAPKCMGC_2.8 kinase, expressed	MAPKK. Upregulated by salt stress, drought and ABA.	Jeong et al (2006)	10.1007/s11240-005-9064-0
Os05g0572700	Os05g49730	OsPP2C51			5	28526025	28523662	Signaling_PP2C family	Protein phosphatase 2C, putative, expressed	Regulation of ABA-mediated signaling pathways	Xue et al (2008)	10.1186/1471-2164-9-550
Os05g0574500	Os05g49890	OsRan2		RAN GTPASE2	5	28624741	28622410		Ras-related protein, putative, expressed	Unknown	Zang et al (2009)	10.1093/jxb/erp341
Os05g0592800	Os05g51510	OsPP2C53			5	29542019	29538429	Signaling_PP2C family	Protein phosphatase 2C, putative, expressed	Regulation of ABA-mediated signaling pathways	Xue et al (2008)	10.1186/1471-2164-9-550
Os05g0594200	Os05g51610	OsCAX1b			5	29593841	29588646		Sodium/calcium exchanger protein, putative, expressed	Role in intracellular Ca++ ion homeostasis	Pittman and Hirschi (2016)	10.1186/s12284-016-0075-8
Os06g0127100	Os06g03670	OsDREB1C		DEHYDRATION-RESPONSIVE ELEMENT-BINDING PROTEIN 1C	6	1434731	1435857		Dehydration-responsive element-binding protein, putative, expressed	Component of the CBF transduction pathway	Ito et al (2006)	10.1093/pcp/pci230
Os06g0130100	Os06g03970	OsSIK1		STRESS-INDUCED PROTEIN KINASE GENE 1	6	1605460	1612409	Signaling_RLK family	Receptor-like protein kinase 5 precursor, putative, expressed	Stress-induced protein kinase gene 1 (stress-responsive RLK gene family). Induced by salt and oxidative stress. Involved in salt stress tolerance.	Ouyang et al (2010)	10.1111/j.1365-313X.2010.04146.x
Os06g0147800	Os06g05520	OsMKK1		MITOGEN-ACTIVATED PROTEIN KINASE	6	2502901	2498847	Signaling_RLK family	Putative MAPKK based on amino acid sequence homology, expressed	Component of MAPK cascates. MAPKK.Upregulated in response to salt stress.	Kumar et al (2008)	10.1016/j.plaphy.2008.05.014
Os06g0154500	Os06g06090	SIPK			6	2813004	2806543	Signaling_RLK family	CGMC_MAPKCMGC_2_ERK.12 kinase, expressed	MAPK. Induced by salt stress.	Lee (2008)	10.1007/s00425-007-0672-2
Os06g0183100	Os06g08440	OsRR22			6	4137248	4142663		Two-component response regulator, putative, expressed	Regulation of genes involved in osmotic responses and/or ion transport between parenchyma cells and vascular tissue cells of roots	Takagi et al (2015)	10.1038/nbt.3188
Os06g0211200	Os06g10880	OsABF2			6	5677080	5682126	Transcription factors	bZIP transcription factor, putative, expressed	Transcriptional regulator modulating expression of salt stress-responsive genes through an ABA-dependent pathway	Hossain et al (2010)	10.1016/j.jplph.2010.05.008
Os06g0240050	Os06g13240	OsBURP09			6	7278365	7282975	Unknown	BURP domain containing protein, expressed	Unknown function	Ding et al (2009)	10.1007/s00425-009-0929-z
Os06g0281800	Os06g17000	OsBURP10			6	9863938	9861876	Unknown	BURP domain containing protein, expressed	Unknown function	Ding et al (2009)	10.1007/s00425-009-0929-z
Os06g0302000	Os06g19800	OsBURP11			6	11309411	11318282	Unknown	BURP domain containing protein, expressed	Unknown function	Ding et al (2009)	10.1007/s00425-009-0929-z
Os06g0318500	Os06g21360	OsNHX4		NA+/H+ ANTIPORTER GENE4	6	12333262	12337541	Ion Homeostasis	Transporter, monovalent cation:proton antiporter-2 family, putative, expressed	Compartmentation of Na+ and K+ accumulated in the cytoplasm into the vacuoles	Fukuda et al (2010)	10.1007/s00425-010-1289-4
Os06g0606000	Os06g40370	OsCIPK24	OsSOS2		6	24044791	24038926	Signaling_SnRK3 family	CAMK_KIN1/SNF1/Nim1_like.27 protein kinase, expressed	Involved in the regulatory pathway for the control of intracellular Na+ and K+ homeostasis and salt tolerance. Operates in synergy with OsCBL4 to activate the plasma membrane Na+/H+ antiporter OsSOS1.	Martínez-Atiemza et al (2007)	10.1104/pp.106.092635
Os06g0612800	Os06g41010	OsiSAP8		ORYZA SATIVA INDICA STRESS ASSOCIATED PROTEIN 1	6	24491979	24494238		Zinc finger A20 and AN1 domain-containing stress-associated protein, putative, expressed	Signal transduction of salt stress response	Kanneganti and Gupta (2008)	10.1007/s11103-007-9284-2
Os06g0651100	Os06g44180	YK1			6	26659263	26652829		NAD dependent epimerase/dehydratase family protein, putative, expressed	Inhibition of some ROS generating enzymes	Uchimaya et al (2002)	10.1023/A:1019275218830
Os06g0662000	Os06g45120	OsVHA-A		VACUOLAR H+-ATPASE SUBUNIT A	6	27292852	27286243		ATP synthase, putative, expressed	Regulates stomatal aperture and density and, thereby, growth of plants.	Zhang et al (2013)	10.1371/journal.pone.0069046
Os06g0675600	Os06g46270	OsNAC			6	28037569	28041909	Transcription factors	No apical meristem protein, putative, expressed	NAC-type DNA-binding protein	Fang et al (2008); Kim (2010)	10.​1007/​s00438-008-0386-6
Os06g0698300	Os06g48300	OsPP2C59			6	29210947	29208086	Signaling_PP2C family	protein phosphatase 2C, putative, expressed	Upregulated at transcript level by salt stress, drought and ABA.	Rabbani et al (2003)	10.1104/pp.103.025742
Os06g0698785	Os06g48510	OsCMO		CHOLINE MONOOXYGENASE	6	29347847	29352146		Choline monooxygenase, chloroplast precursor, putative, expressed	Osmoprotection by accumulation of glycine betaine	Yu et al (2007)	10.1007/s11105-014-0703-7
Os06g0699400	Os06g48590	OsMSRMK3			6	29398207	29402539	Signaling_RLK family	CGMC_MAPKCMGC_2_SLT2y_ERK.2 kinase, expressed	MAPK involved in stress response signaling. Upregulated at transcript level by salt stress.	Agrawal et al (2003)	10.1016/S0006-291X(02)02868-1
Os06g0699400	Os06g48590	OsMSRMK3	OsMAPK4		6	29398207	29402631		CGMC_MAPKCMGC_2_SLT2y_ERK.2 - CGMC includes CDA, MAPK, GSK3, and CLKC kinases, expressed		Agrawal et al (2003)	10.1016/S0006-291X(02)02868-1
Os06g0701600	Os06g48800	OsHKT2;4			6	29536553	29534805	Ion Homeostasis	OsHKT2;4 - Na+ transporter, expressed		Platten et al (2006)	10.1016/j.tplants.2006.06.001
Os06g0701700	Os06g48810	OsHKT2;1			6	29541219	29538934	Ion Homeostasis	OsHKT2;1 - Na+ transporter, expressed	Na+ selective transporter mediating high-affinity primary Na+ uptake in roots when extracellular K+ is limiting	Horie et al (2007)	10.1038/sj.emboj.7601732
Os06g0717200	Os06g50340	FON1			6	30474473	30470045	Signaling_RLK family	Receptor protein kinase CLAVATA1 precursor, putative, expressed	Putative leucine-rich repeat/receptor protein kinase. Upregulated at transcript level by salt stress.	Walia et al (2007)	10.1007/s11103-006-9112-0
Os06g0727200	Os06g51150	OsCATB			6	30944196	30948366		Catalase isozyme B, putative, expressed	Antioxidant enzyme	Zhang et al (2015)	10.1371/journal.pone.0116971
Os06g0727200	Os06g51150	OsCATB		CATALASE B	6	30944196	30948366	Antioxidant	Catalase isozyme B, putative, expressed	Antioxidant enzyme	Vighi et al (2017)	10.1007/s10535-017-0727-6
Os07g0150700	Os07g05620	OsCIPK23		CBL (CALCINEURIN B-LIKE) INTERACTING PROTEIN KINASE 22	7	2647873	2643540	Signaling_SnRK3 family	CAMK_KIN1/SNF1/Nim1_like.28 protein kinase, expressed	CBL-interacting protein kinase. Induced by salt.	Xiang et al (2007)	10.1104/pp.107.101295
Os07g0154100	Os07g05940	OsNCED4			7	2870686	2872832		9-cis-epoxycarotenoid dioxygenase 1, chloroplast precursor, putative, expressed		Welsch et al (2008)	10.1104/pp.108.11702
Os07g0161600	Os07g06740	OsCPK17			7	3293291	3288477	Signaling_Calcium binding	CAMK_CAMK_like.31 protein kinase, expressed	Serine/threonine protein kinase with calmodulin-like domain. Calcium sensor. Downregulated at transcript level by salt stress.	Wan et al (2007)	10.1016/j.febslet.2007.02.030
Os07g0186000	Os07g08840	OsTRXh1		H-TYPE THIOREDOXIN 1	7	4576234	4574245		Thioredoxin, putative, expressed	Regulates ROS accumulation in apoplast	Zang et al (2012)	10.1104/pp.111.182808
Os07g0191200	Os07g09340	OsA2			7	4914608	4920788		Plasma membrane ATPase, putative, expressed	Antioxidant enzyme	Zhang et al (2015)	10.1371/journal.pone.0116971
Os02g0555300	Os02g34970	OsNAC3			7	6967999	6969311	Transcription factors	NAC domain-containing protein 67, putative, expressed	NAC-type DNA-binding protein	Fang et al (2008); Kim (2010)	10.​1007/​s00438-008-0386-6
Os07g0556800	Os07g37090	OSRIP18		RIBOSOME-INACTIVATING PROTEIN GENE 18	7	22223336	22222297		Ribosome inactivating protein, putative, expressed	Potential superoxide dismutase activity	Jiang et al (2012)	10.1007/s11248-011-9568-9
Os07g0225300	Os07g12340	ONAC010			7	22757691	22755048	Transcription factors	No apical meristem protein, putative, expressed	NAC-type DNA-binding protein	Fang et al (2008); Kim (2010)	10.​1007/​s00438-008-0386-6
Os07g0586500	Os07g39780	OsSAE2			7	23833355	23840103	Post-translational modifications_SUMOylation	SUMO-activating enzyme subunit 2, putative, expressed	Part ofE1 SUMO-activating enzyme complex involved in stress response and adaptation. Downregulated in response to salt stress.	Chaikam & Karlson (2010)	DOI:10.1111/j.1365-3040.2010.02195.x
Os07g0622000	Os07g42940	SAPK2			7	25717760	25722215	Signaling_SnRK2 family	CAMK_CAMK_like.7 protein kinase, expressed	Serine/threonine protein kinase. Response to hyperosmotic stress	Kobayashi et al (2004)	10.1105/tpc.019943
Os07g0635900	Os07g44180	OsLti6a			7	26403674	26404729		OsRCI2-10 - Hydrophobic protein LTI6A, expressed	Involved in Na+ excess	Cui et al (2016)	10.3389/fpls.2016.01357
Os07g0637000	Os07g44290	OsCIPK21			7	26464176	26468859	Signaling_SnRK3 family	CAMK_KIN1/SNF1/Nim1_like.29 protein kinase, expressed	CBL-interacting protein kinase. Induced by salt and drought.	Xiang et al (2007)	10.1104/pp.107.101295
Os07g0637300	Os07g44330	OJ1136_D11.126			7	26485308	26481246	Signaling	Kinase, putative, expressed	Putative protein kinase. Upregulated at transcript level by ABA, drought and salt stress.	Rabbani et al (2003)	10.1104/pp.103.025742
Os07g0665200	Os07g46990	OsSOD3	SODCC2; SOD2	SUPEROXIDE DISMUTASE-CU/ZN	7	28077667	28075549	Antioxidant	Copper/zinc superoxide dismutase, putative, expressed	Antioxidant enzyme	Vighi et al (2017); Zhang et al (2015)	10.1007/s10535-017-0727-6; 10.1371/journal.pone.0116971
Os07g0666900	Os07g47100	OsNHX1		NA+/H+ ANTIPORTER GENE1	7	28164414	28169335	Ion Homeostasis	Transporter, monovalent cation:proton antiporter-2 family, putative, expressed	Compartmentation of Na+ and K+ accumulated in the cytoplasm into the vacuoles	Fukuda et al (1999)	10.1016/S0167-4781(99)00065-2
Os07g0669650	Os07g47350	OsHAK7			7	28316774	28312108	Ion Homeostasis	Potassium transporter, putative, expressed	K+ channel mediating K+ uptake	Okada et al. (2008)	na
Os07g0678300	Os07g48090	OsCIPK29			7	28710749	28712891	Signaling_SnRK3 family	CAMK_KIN1/SNF1/Nim1_like.30 protein kinase, expressed	CBL-interacting protein kinase. Induced by salt, drought and ABA.	Xiang et al (2007)	10.1104/pp.107.101295
Os07g0678600	Os07g48100	OsCIPK02			7	28729605	28726787	Signaling_SnRK3 family	CAMK_KIN1/SNF1/Nim1_like.31protein kinase, expressed	CBL-interacting protein kinase. Repressed by salt.	Xiang et al (2007)	10.1104/pp.107.101295
Os07g0566500	Os07g37920	ONAC103			7	28985797	28988032	Transcription factors	No apical meristem protein, putative, expressed	NAC-type DNA-binding protein	Fang et al (2008); Kim (2010)	10.​1007/​s00438-008-0386-6
Os07g0683200	Os07g48450	ONAC015			7	29042297	29040433	Transcription factors	No apical meristem protein, putative, expressed	NAC-type DNA-binding protein	Fang et al (2008); Kim (2010)	10.​1007/​s00438-008-0386-6
Os07g0694700	Os07g49400	OsAPX2			7	29586497	29583717		OsAPx2 - Cytosolic Ascorbate Peroxidase encoding gene 4,5,6,8, expressed	Antioxidant enzyme	Zhang et al (2015)	10.1371/journal.pone.0116971
Os08g0126300	Os08g03290	OsGAPC3		CYTOSOLIC GLYCERALDEHYDE-3-PHOSZPHATE DEHYDROGENASE	8	1525295	1529228		Glyceraldehyde-3-phosphate dehydrogenase, putative, expressed	Regulation of hydrogen peroxide levels	Zhang et al (2011)	10.1007/s11240-011-9950-6
Os07g0684800	Os07g48550	OsNTL2			8	3393450	3389018	Transcription factors	No apical meristem protein, putative, expressed	NAC-type DNA-binding protein. Role in osmotic stress	Kim et al (2010)	10.1016/j.ygeno.2009.09.003
Os08g0191700	Os08g09250	OsGLY1-11.2		GLYOXALASE -11	8	5377152	5373362		Glyoxalase family protein, putative, expressed	Detoxification of methylglyoxal	Mustafiz et al (2014)	10.1111/tpj.12521
Os08g0323700	Os08g23440	OsCCC1		CATION CHLORIDE COTRANSPORTER	8	14195420	14186144		Amino acid permease family protein, putative, expressed	Involved in K+ and Cl- transport	Kong et al (2011)	10.1007/s11103-011-9744-6
Os08g0380100	Os08g29200	OsBURP12			8	17904215	17906771	Unknown	BURP domain containing protein, expressed	Unknown function	Ding et al (2009)	10.1007/s00425-009-0929-z
Os08g0430500	Os08g33370	GF14C			8	20815632	20812503	Signaling	14-3-3 protein, putative, expressed	Associated with a DNA binding complex that binds to the G box, a cis-acting DNA regulatory element	Chen et al (2006)	10.1093/dnares/dsl001
Os08g0436700	Os08g33910	ONAC063			8	21218225	21220249	Transcription factors	No apical meristem protein, putative, expressed	NAC-type DNA-binding protein	Yokotani et al (2009)	10.1007/s00425-009-0895-5
Os08g0480800	Os08g37490	GF14A			8	23750332	23752579	Signaling	14-3-3 protein, putative, expressed	Associated with a DNA binding complex that binds to the G box, a cis-acting DNA regulatory element	Malakhsah et al (2007)	na
Os08g0517200	Os08g40530	OsACA8			8	25659725	25652738		Calcium-transporting ATPase, plasma membrane-type, putative, expressed	Antioxidant enzyme	Zhang et al (2015)	10.1371/journal.pone.0116971
Os08g0540400	Os08g42750	OsCPK21		CALCIUM-DEPENDENT PROTEIN KINASE21	8	27059375	27054201	Signaling	CAMK_CAMK_like.37 protein kinase, expressed			10.1007/s11103-010-9717-1
Os08g0544800	Os08g43160	OsPCF2		PROLIFERATING CELL FACTOR 2, PROMOTER BINDING FACTOR2	8	27298176	27296218	Transcription factor	TCP family transcription factor, putative, expressed	TF regulating OsNHX1 expression	Almeida et al (2016)	10.1007/s11103-016-0547-7
Os08g0546800	Os08g43334	OsHsfB2b		HEAT SHOCK FACTOR CLASS B 2B	8	27390339	27380765		HSF-type DNA-binding domain containing protein, expressed		Xiang et al (2013)	10.1007/s00299-013-1492-4
Os08g0557700	Os08g44350	OsAHP1		AUTHENTIC HIS-CONTAINING PHOSPHOTRANSFER 1	8	27904573	27909555		Histidine-containing phosphotransfer protein, putative, expressed	Hypersensitivity to salt stress with inhibition of shoot growth		10.1104/pp.113.232629
Os08g0157900	Os08g06140	OsNTL5			8	28149272	28144581	Transcription factors	No apical meristem protein, putative, expressed	NAC-type DNA-binding protein. Role in osmotic stress	Kim et al (2010)	10.1016/j.ygeno.2009.09.003
Os09g0286400	Os09g11450	OsNHX5		NA+/H+ ANTIPORTER GENE5	9	6383644	6373268	Ion Homeostasis	Tansporter, monovalent cation:proton antiporter-2 family, putative, expressed	Compartmentation of Na+ and K+ accumulated in the cytoplasm into the vacuoles	Fukuda et al (2010)	10.1007/s00425-010-1289-4
Os09g0306400	Os09g13570	OsbZIP71			9	7871403	7873655		CPuORF2 - conserved peptide uORF-containing transcript, expressed			10.1007/s11103-013-0115-3
Os09g0325700	Os09g15670	OsPP2C68			9	9567471	9568905	Signaling_PP2C family	Protein phosphatase 2C, putative, expressed	Regulation of ABA-mediated signaling pathways	Xue et al (2008)	10.1186/1471-2164-9-550
Os09g0329000	Os09g16010	OsBURP14			9	9781580	9783842	Unknown	BURP domain containing protein, expressed	Unknown function	Ding et al (2009)	10.1007/s00425-009-0929-z
Os09g0369000	Os09g20350	OsDREB6		RICE DEHYDRATION-RESPONSIVE ELEMENT(DRE) BINDING PROTEIN 6	9	12216432	12218346	Transcription factors	Ethylene-responsive transcription factor, putative, expressed			10.1007/s12374-013-0480-0
Os09g0416800	Os09g24990	OsCAF1G		RICE CARBON CATABOLITE REPRESSOR 4(CCR4)-ASSOCIATED FACTOR 1G	9	14929157	14932397		CAF1 family ribonuclease containing protein, putative, expressed			10.1007/s11103-014-0196-7
Os09g0418000	Os09g25090	OsCIPK16			9	15010837	15009090	Signaling_SnRK3 family	CAMK_KIN1/SNF1/Nim1_like.34 protein kinase, expressed	CBL-interacting protein kinase. Induced by salt and ABA.	Xiang et al (2007)	10.1104/pp.107.101295
Os09g0434200	Os09g26400	Osdsg1		DELAYED SEED GERMINATION 1	9	15947917	15944515		Zinc finger, C3HC4 type domain containing protein, expressed			10.1007/s11103-010-9687-3
Os09g0457900	Os09g28440	OsEATB		ERF PROTEIN ASSOCIATED WITH TILLERING AND PANICLE BRANCHING	9	17306100	17307199		AP2 domain containing protein, expressed			10.1104/pp.111.179945
Os09g0480900	Os09g30320	OsBURP15			9	18456839	18458655	Unknown	BURP domain containing protein, expressed	Unknown function	Ding et al (2009)	10.1007/s00425-009-0929-z
Os08g0562200	Os08g44820	OsNTL4			9	19125032	19121826	Transcription factors	No apical meristem protein, putative, expressed	NAC-type DNA-binding protein. Role in osmotic stress	Kim et al (2010)	10.1016/j.ygeno.2009.09.003
Os09g0522000	Os09g35010	OsDREB1B		DEHYDRATION-RESPONSIVE ELEMENT-BINDING PROTEIN 1B	9	20396205	20395224		Dehydration-responsive element-binding protein, putative, expressed			10.1093/pcp/pci230
Os09g0522200	Os09g35030	OsDREB1A		DEHYDRATION-RESPONSIVE ELEMENT-BINDING PROTEIN 1A	9	20404332	20403149	Transcription factors	Dehydration-responsive element-binding protein, putative, expressed	sbCBF6, putative, expressed	Dubouzet et al (2003)	10.1046/j.1365-313X.2003.01661.x
Os09g0537700	Os09g36680	OsRNS4		S-LIKE RNASE 4	9	21157945	21157945		Ribonuclease T2 family domain containing protein, expressed			10.1016/j.plantsci.2013.10.003
Os09g0555500	Os09g38320	OsPSY3			9	22045393	22041967		Phytoene synthase, chloroplast precursor, putative, expressed		Welsch et al (2008)	10.1104/pp.108.11702
Os09g0567400	Os09g39400	OsAHP2		AUTHENTIC HIS-CONTAINING PHOSPHOTRANSFER 2	9	22653849	22657046		Histidine-containing phosphotransfer protein, putative, expressed	Hypersensitivity to salt stress with inhibition of shoot growth		10.1104/pp.113.232629
Os10g0415300	Os10g28000	OsGR3	GR3	GLUTATHIONE REDUCTASE	10	14508788	14505709	Antioxidant	Glutathione reductase, putative, expressed		Wu et al (2015)	10.1007/s11103-015-0290-5
Os10g0436900	Os10g30070	OsCCX3			10	15614210	15616127		Sodium/calcium exchanger protein, putative, expressed	Role in intracellular Ca++ ion homeostasis	Pittman and Hirschi (2016)	10.1186/s12284-016-0075-8
Os10g0536000	Os10g39120	OsSCE1			10	20851319	20847905	Post-translational modifications_SUMOylation	Ubiquitin-conjugating enzyme, putative, expressed	E2 SUMO-conjugating enzyme involved in stress response and adaptation. Slightly upregulated in response to salt stress in rice seedlings (a); Downregulated in response to salt stress (b).	Nigam et al (2008); Chaikam & Karlson (2010)	10.1007/s00438-008-0318-5
Os10g0563600	Os10g41400	OsMSRA4.1		METHIONINE SULFOXIDE REDUCTASEA4.1	10	22254774	22257262		Peptide methionine sulfoxide reductase, putative, expressed			10.1007/s00425-009-0934-2
Os10g0564800	Os10g41510	OsCBL1			10	22298890	22308687	Signaling_Calcium binding	Calcineurin B, putative, expressed	Calcium sensor. CBL proteins interact with CIPK serine-threonine protein kinases. Upregulated at transcript level in response to salt stress.	Gu et al (2008)	10.1186/1471-2164-9-550
Os11g0113700	Os11g02240	OsCIPK15		CALCINEURIN B-LIKE PROTEIN-INTERACTING PROTEIN KINASE14	11	633695	630580	Signaling_SnRK3 family	CAMK_KIN1/SNF1/Nim1_like.4 protein kinase, expressed	CBL-interacting protein kinase. Involved in salt stress tolerance. Induced by salt, drought and ABA.	Xiang et al (2007)	10.1104/pp.107.101295
Os11g0126900	Os11g03300	OsNAC10	ONAC122		11	1233928	1236052	Transcription factors	NAC domain transcription factor, putative, expressed	NAC-type DNA-binding protein	Fang et al (2008); Jeong et al (2010)	10.1104/pp.110.154773
Os09g0493700	Os09g32040	OsNAC	OsNAC45		11	1269314	1271303	Transcription factors	No apical meristem protein, putative, expressed	NAC-type DNA-binding protein	Fang et al (2008); Kim (2010)	10.​1007/​s00438-008-0386-6
Os11g0140400	Os11g04460	OsACA4		CA++/H+ EXCHANGER 4	11	1859333	1865302		Calcium-transporting ATPase, plasma membrane-type, putative, expressed		Yamada et al (2014)	10.1007/s00709-014-0615-2
Os11g0140400	Os11g04460	OsACA10			11	1859333	1865302		Calcium-transporting ATPase, plasma membrane-type, putative, expressed	Antioxidant enzyme	Zhang et al (2015)	10.1371/journal.pone.0116971
Os11g0148000	Os11g05070	OsCCX5			11	2220748	2220748		Sodium/calcium exchanger protein, putative, expressed	Role in intracellular Ca++ ion homeostasis	Pittman and Hirschi (2016)	10.1186/s12284-016-0075-8
Os11g0167800	Os11g06720	ASR1			11	3279425	3278435	Stress response	Abscisic stress-responsive, putative, expressed	ABA-responsive protein putatively regulated at post-translational level	Vaidyanathan et al (1999)	10.1016/S0168-9452(98)00194-0
Os11g0184900	Os11g08210	OsNAC5		NAM-ATAF-CUC FAMILY 5	11	4301783	4299149	Transcription factors	No apical meristem protein, putative, expressed	NAC-type DNA-binding protein	Sperotto et al (2009)	10.1007/s00438-010-0557-0
Os11g0264300	Os11g16290	OsNIN-like4			11	8977429	8970074	Transcription factor	NIN, putative, expressed	TF regulating OsNHX1 expression	Almeida et al (2016)	10.1007/s11103-016-0547-7
Os11g0446000	Os11g25920	RSS3		RICE SALT SENSITIVE3	11	14785152	14789879	Transcription factors	Transcription factor-related, putative, expressed	Root growth	Toda et al (2013)	10.1105/tpc.113.112052
Os11g0454300	Os11g26790	OsLEA29			11	15343857	15342564	Stress response	Dehydrin, putative, expressed	Dehydrin Group	Wang (2007)	10.1016/j.plantsci.2006.10.004
Os11g0497000	Os11g30410	OsSAE1a			11	17670479	17676794	Post-translational modifications_SUMOylation	ThiF family domain containing protein, putative, expressed	Part ofE1 SUMO-activating enzyme complex involved in stress response and adaptation. Downregulated in response to salt stress.	Chaikam & Karlson (2010)	DOI:10.1111/j.1365-3040.2010.02195.x
Os11g0648000	Os11g42790	OsNHX2		NA+/H+ ANTIPORTER GENE2	11	25768465	25772569	Ion Homeostasis	Transporter, monovalent cation:proton antiporter-2 family, putative, expressed	Compartmentation of Na+ and K+ accumulated in the cytoplasm into the vacuoles	Fukuda et al (2010)	10.1007/s00425-010-1289-4
Os11g0660000	Os11g43860	OsMHX1			11	26492229	26488372		Sodium/calcium exchanger protein, putative, expressed	Role in intracellular Ca++ ion homeostasis	Pittman and Hirschi (2016)	10.1186/s12284-016-0075-8
Os11g0127600	Os11g03370	OsNAC			12	1146995	1148742	Transcription factors	No apical meristem protein, putative, expressed	NAC-type DNA-binding protein	Fang et al (2008); Kim (2010)	10.​1007/​s00438-008-0386-6
Os12g0136900	Os12g04220	OsACA11			12	1783575	1789565		Calcium-transporting ATPase, plasma membrane-type, putative, expressed	Antioxidant enzyme	Zhang et al (2015)	10.1371/journal.pone.0116971
Os12g0147200	Os12g05210				12	2312450	2313272	Unknown	Expressed protein		Rabbani et al. (2003)	10.1104/pp.103.025742
Os12g0162400	Os12g06510	OsCBL6			12	3149519	3145028	Signaling_Calcium binding	Calcineurin B, putative, expressed	Calcium sensor. CBL proteins interact with CIPK serine-threonine protein kinases. Upregulated at transcript level in response to salt stress.	Gu et al (2008)	10.1186/1471-2164-9-550
Os12g0177550	Os12g07790	NAC		NAC DOMAIN-CONTAINING PROTEIN	12	3938092	3936377	Transcription factors	No apical meristem protein, putative, expressed	Regulation of NaCl stress responses	Garcia-Morales et al (2014)	10.1007/s11738-014-1569-x
Os12g0123800	Os12g03050	ONAC139			12	17391342	17392732	Transcription factors	No apical meristem protein, putative, expressed	NAC-type DNA-binding protein	Fang et al (2008); Kim (2010)	10.​1007/​s00438-008-0386-6
Os12g0478200	Os12g29400	HP		HYPOTHETICAL PROTEIN	12	17465265	17463629	Unknown	GRAM domain containing protein, expressed		Rabbani et al (2003)	10.1104/pp.103.025742
Os12g0506800	Os12g32210	OsATG10b		AUTOPHAGY-RELATED PROTEIN 10B	12	19441176	19447196		Autophagy-related protein 10, putative, expressed	Oxidative stress tolerance.	Shin et al (2009)	10.1007/s10059-009-0006-2
Os12g0555000	Os12g36830	RSOsPR10			12	22580778	22581972	Unknown	Pathogenesis-related Bet v I family protein, putative, expressed		Hashimoto et al (2004)	10.1093/pcp/pch063
Os12g0569700	Os12g38180	OsHSP23.7			12	23442170	23447194		Heat shock cognate 70 kDa protein 2, putative, expressed	Heat shock protein	Zou et al (2012)	10.1016/j.jplph.2011.12.014
Os12g0583700	Os12g39400	ZFP252		ZINC FINGER PROTEIN252	12	24238781	24237164		ZOS12-09 - C2H2 zinc finger protein, expressed		Xu et al (2008)	10.1016/j.febslet.2008.02.052
Os12g0586600	Os12g39660	OsACA12			12	24485277	24490995		Calcium-transporting ATPase, plasma membrane-type, putative, expressed	Antioxidant enzyme	Zhang et al (2015)	10.1371/journal.pone.0116971
Os12g0603700	Os12g41090	OsCIPK04			12	25446274	25444742	Signaling_SnRK3 family	CAMK_KIN1/SNF1/Nim1_like.38 protein kinase, expressed	CBL-interacting protein kinase induced by salt.	Xiang et al (2007)	10.1104/pp.107.101295
Os12g0477400	Os12g29330	ONAC060			12	25800944	25806553	Transcription factors	No apical meristem protein, putative, expressed	NAC-type DNA-binding protein	Fang et al (2008); Kim (2010)	10.​1007/​s00438-008-0386-6
Os12g0617400	Os12g42280	OsNCED5			12	26268230	26270794		9-cis-epoxycarotenoid dioxygenase 1, chloroplast precursor, putative, expressed		Welsch et al (2008)	10.1104/pp.108.11702
Os12g0624200	Os12g42910	OsCCX4			12	26669155	26671200		Sodium/calcium exchanger protein, putative, expressed	Role in intracellular Ca++ ion homeostasis	Pittman and Hirschi (2016)	10.1186/s12284-016-0075-8
Os12g0641100	Os12g44360	OsNHA1	NHX7, SOS1		12	27508851	27495761	Ion Homeostasis	Sodium/hydrogen exchanger 7, putative, expressed	Na+/H+ antiporter mediating Na+ exclusion from root cells	Zhou et al (2006)	na
Not in Nipponbare but in Pokkali		OsHKT2;2			u	u	u	Ion Homeostasis	OsHKT2;2 - Na+ transporter, expressed		Platten et al (2006)	10.1016/j.tplants.2006.06.001
