# Supplementary material for: Tolerance to mild salinity stress in japonica rice: A genome-wide association mapping study highlights calcium signaling and metabolism genes
Source: PLoS One. 2018 Jan 17;13(1):e0190964. doi: 10.1371/journal.pone.0190964 (PMC5771603; doi:10.1371/journal.pone.0190964)
Supplement: S4 Table — (XLSX) [file pone.0190964.s004.xlsx]

## Sheet: Classical
Table S4A: Matrix of linkage disequilibirum (r2) between markers significant using the classical method
	rs#	1	2	3	4	5	6	7	8	9	10	11	12	13	14	15	16	17	18	19	20	21	22	23	24	25	26	27
1	S01_00717021	1
2	S02_00009619	0.1458	1
3	S02_10143911	0.0471134	0.00821674	1
4	S02_35313501	0.00445312	0.0249341	0.00072544	1
5	S03_13477700	0.00594409	8.88297e-06	0.00108108	0.00594409	1
6	S03_15563875	0.110834	0.115856	0.0231894	0.00201356	0.0126399	1
7	S03_15697407	0.0522782	0.109339	0.0108484	0.000301323	0.026029	0.585625	1
8	S03_20480219	0.0136083	0.0998235	0.0226716	0.0204874	2.45098e-05	0.238985	0.308335	1
9	S04_02476275	0.00140438	0.0150921	0.00261552	0.00755894	0.00526882	3.02404e-05	0.00554747	0.00193626	1
10	S04_19300224	0.00151698	0.00312754	0.000444889	0.0130104	0.00592593	0.0560639	0.0358235	0.0442219	0.000658328	1
11	S06_00895128	0.00684203	0.0127684	0.00145437	0.000329935	0.000956652	0.00187159	3.83761e-05	0.00282124	0.0226023	0.0079721	1
12	S06_04405810	0.236587	0.195221	0.000681572	0.012562	0.00558464	0.161648	0.101672	0.00603634	0.0057085	0.00142525	0.0833731	1
13	S06_21981979	0.0926822	0.168156	0.0013906	0.000415812	0.00180886	0.0620407	0.0292122	0.0425792	0.00303908	0.00604629	0.0118673	0.160695	1
14	S06_26302723	0.0763172	0.0869624	9.00901e-05	0.00312692	0.0507	0.0530134	0.0166086	0.00405762	0.0233065	0.000459184	0.0285902	0.213378	0.0811335	1
15	S07_07046395	6.96573e-05	0.036853	0.00126689	0.00366136	0.000833333	0.0149993	0.0063599	0.000396252	0.074319	0.0127905	0.0589266	0.00276505	0.036215	0.0378858	1
16	S07_22274975	0.0127567	0.0438752	0.0037027	0.00782704	0.00199893	0.0510339	0.0466239	0.0217569	0.0140573	0.0395559	0.00910597	0.0646601	0.0348655	0.0137893	0.00680902	1
17	S08_03822046	0.00116033	0.0780021	0.00164354	0.00072544	0.00108108	0.0388227	0.0227356	0.011195	0.0185992	0.0187966	0.0426716	0.0414043	0.0295451	0.0632658	0.126689	0.0115005	1
18	S08_07160262	0.00773196	0.0189907	0.00164354	0.00072544	0.00108108	0.0388227	0.0227356	0.0226716	0.00261552	0.00900901	0.00145437	0.00849017	0.0202126	0.012973	0.00126689	0.0155531	0.00563627	1
19	S08_27352942	0.0980251	0.0626099	0.00450247	0.000533556	0.00980091	0.0433315	0.0253761	0.0268316	0.153445	0.0307944	0.00162328	0.0162621	0.0102042	0.000816742	0.0443439	0.000898742	0.0313399	0.00183441	1
20	S09_03783034	0.0492614	0.209109	0.00790941	0.00757787	0.00126666	0.176705	0.123619	0.154663	0.00186444	0.00642195	0.000644504	0.0990811	0.125297	0.0897538	0.0113073	0.00392919	0.0179526	0.00790941	0.0214078	1
21	S09_06580479	0.0191261	0.0830902	0.00524281	0.0191261	0.0176499	0.13795	0.194744	0.157006	0.00911262	0.00730285	8.10475e-05	0.0777432	0.0290729	0.0871067	0.00165194	0.0115181	0.00524281	0.00524281	0.00742226	0.353278	1
22	S09_10323934	0.0605442	0.25755	6.77369e-05	0.0105607	0.000902256	0.134621	0.0987359	0.0942343	0.0222198	0.000720338	0.00591937	0.174204	0.202314	0.0970573	0.0107627	0.00543947	0.0207444	6.77369e-05	0.0614092	0.214767	0.0928514	1
23	S09_12067716	0.0244385	0.0130284	0.00124759	0.00368057	0.000702159	0.0018484	0.00574797	0.00500332	0.0229514	0.0148784	0.0305015	0.0123626	0.00478068	0.000923604	9.61686e-06	0.0131605	0.0213144	0.000100154	0.0026711	0.000426247	0.0018001	0.00835872	1
24	S10_21117030	0.00903662	0.00189101	0.00563627	0.00903662	0.00108108	0.0115619	0.00330944	0.011195	0.00181633	0.00625626	0.00145437	0.0072644	0.00674963	0.00380631	0.00126689	0.00613426	0.00164354	0.00164354	0.0823468	0.00192566	0.00524281	0.0207444	0.000100154	1
25	S11_20874275	0.00072544	0.0189907	0.00563627	0.00903662	0.0116149	0.0115619	0.00330944	0.00372615	0.00181633	0.00136247	0.0426716	0.0072644	0.00274996	0.00182432	0.00126689	0.000209073	0.00563627	0.0938236	0.00183441	1.36936e-06	0.000713295	0.0207444	0.000100154	0.00164354	1
26	S11_21246644	0.031816	0.0206235	0.000896915	0.000260876	0.000589971	0.0211864	0.0124073	0.0208225	0.212446	4.91642e-05	0.000793682	0.00795117	0.0256389	0.0154027	0.0216814	0.00268382	0.0153233	0.000896915	0.305881	0.00523528	0.0146432	0.0300253	3.60164e-05	0.000896915	0.000896915	1
27	S11_27799249	0.0956295	0.0163915	0.05148	0.00210564	0.00476191	0.0218582	0.0132582	0.000619534	3.76187e-05	0.00182216	0.00640615	0.0641773	0.0270124	0.044828	1.82216e-05	0.0494123	0.000514801	0.00723938	0.000934066	0.00705492	0.00228786	0.0158377	5.49535e-05	0.00723938	0.000514801	0.000404551	1

## Sheet: Interaction
Table S4B: Matrix of linkage disequilibirum (r2) between markers significant using the interaction method
	rs#	1	2	3	4	5	6	7	8	9	10	11	12	13	14	15	16	17	18	19	20	21	22	23	24	25	26	27	28	29	30	31	32	33	34	35	36	37	38	39	40	41	42	43	44	45	46	47	48
1	S01_00717021	1
2	S01_02228168	0.0761227	1
3	S01_07015229	0.00913919	0.000597693	1
4	S01_12176520	0.0125101	0.04522	0.00563532	1
5	S01_24026841	0.000260876	3.60164e-05	3.80626e-06	0.0498567	1
6	S01_26424572	0.206715	0.0477073	0.00576415	0.00418748	0.0123891	1
7	S01_26588934	0.206715	0.0477073	0.00576415	0.00418748	0.0123891	1	1
8	S01_29154215	0.241647	0.0513384	0.011754	0.00252433	1.0399e-07	0.457638	0.457638	1
9	S01_42986168	0.124154	0.0923289	0.00284527	0.0429188	0.000260187	0.110977	0.110977	0.10116	1
10	S02_10595315	0.0940288	0.0613198	0.00111988	0.0037209	0.00325516	0.011933	0.011933	0.017954	0.00527299	1
11	S02_21847001	0.0976363	0.00519311	0.00956193	0.0242987	0.00578171	0.0299326	0.0299326	0.0391696	0.0414096	0.0300929	1
12	S02_22114658	0.347932	0.032606	0.0261089	0.0155344	0.000824436	0.177005	0.177005	0.253333	0.154672	0.0843254	0.164651	1
13	S02_22259127	0.347932	0.032606	0.0261089	0.0155344	0.000824436	0.177005	0.177005	0.253333	0.154672	0.0843254	0.164651	1	1
14	S02_23678820	0.306971	0.0269733	0.0112361	0.0140397	0.0016937	0.138085	0.138085	0.164432	0.186275	0.0534762	0.131488	0.747169	0.747169	1
15	S02_25445687	0.177129	0.0311495	0.00766728	0.0235589	0.000357191	0.147852	0.147852	0.0649312	0.110573	0.100778	0.0690612	0.219354	0.219354	0.297291	1
16	S02_25885060	0.0346456	0.022121	0.028604	0.0518885	0.000124622	4.54294e-06	4.54294e-06	0.000376109	0.0267383	0.0570156	0.33637	0.0584862	0.0584862	0.0861916	0.059641	1
17	S02_25990477	0.0263539	0.022121	0.0216361	0.0608633	0.000124622	0.000476362	0.000476362	0.000376109	0.020528	0.0570156	0.316347	0.0584862	0.0584862	0.0861916	0.050267	0.965123	1
18	S02_28113111	0.00501147	0.0173371	0.000303855	0.0157642	0.0293099	0.000148663	0.000148663	0.00417834	0.00943324	0.0450643	0.00160702	0.0206025	0.0206025	0.0153614	0.056389	0.013852	0.013852	1
19	S02_28486697	0.0158831	0.0757703	0.0026789	0.0240438	0.00305157	0.0182657	0.0182657	0.0230976	0.0451843	0.030843	0.0232759	0.0213793	0.0213793	0.0174937	0.0245504	0.0610769	0.0610769	0.1078	1
20	S02_28551088	0.0149185	0.0695854	0.000634268	0.018849	0.00292816	0.0254526	0.0254526	0.0218061	0.043357	0.0279371	0.0203583	0.0205147	0.0205147	0.0167862	0.0331879	0.0572062	0.0572062	0.115332	0.959559	1
21	S02_29118703	0.0210894	0.0597167	0.00307679	0.0238714	0.00244639	0.0185389	0.0185389	0.0167993	0.0362235	0.036015	0.0100613	0.0171394	0.0171394	0.0140244	0.0261159	0.0859098	0.0859098	0.0754478	0.801683	0.83547	1
22	S03_00270110	0.0191788	0.00173536	0.00363185	0.0195583	0.000655851	0.095774	0.095774	0.055709	0.030565	0.00208051	0.0535211	0.0463741	0.0463741	0.036047	0.0342718	0.184328	0.201452	0.000432278	5.16209e-05	0.000244609	0.000411196	1
23	S04_20318757	0.00596005	0.0245254	0.0537634	0.0704225	0.0216814	0.00408296	0.00408296	0.0271592	0.00181488	0.0092976	0.00359269	0.00484375	0.00484375	0.00396341	0.0107195	9.52018e-06	9.52018e-06	0.015024	0.000137447	0.000204248	0.000653219	0.0035817	1
24	S04_30482527	0.00113825	0.00789831	0.0249383	0.094956	0.0550285	0.0125248	0.0125248	0.000148281	0.0141465	0.0301653	0.0213756	0.00333756	0.00333756	3.17724e-05	0.000673177	0.0823781	0.0823781	0.0400484	0.0535071	0.0427699	0.045122	0.0386749	0.0306199	1
25	S04_31707318	0.000799291	0.00788227	0.0281048	0.0744967	0.0879197	0.00734004	0.00734004	7.01545e-07	0.0103301	0.0368773	0.0143781	0.00585845	0.00585845	0.000235502	0.00618091	0.0341367	0.0341367	0.0416286	0.0296449	0.0324402	0.0464846	0.00142453	0.0246735	0.332014	1
26	S04_32277704	0.000533556	0.00602446	0.0121462	0.0182022	0.0131186	0.0123605	0.0123605	0.00288662	0.00069023	0.0181052	0.000377074	0.000455481	0.000455481	0.00346404	0.00497417	0.00487213	0.00487213	0.0172316	0.0135786	0.0146992	0.0202758	0.0112286	0.112005	0.0136595	0.179818	1
27	S05_03615491	0.00953608	0.0690722	0.0215054	0.0850396	0.00110619	0.00190876	0.00190876	0.001698	0.0163793	0.021192	0.00166667	0.00775	0.00775	0.00634146	0.0171512	0.0132559	0.0132559	0.15024	0.124569	0.130719	0.160702	0.00226422	0.30625	0.0237754	0.00902985	0.063552	1
28	S05_04771178	0.00773196	0.0560045	0.0336358	0.0421409	0.000896915	0.0148729	0.0148729	0.0019696	0.0132805	0.0150838	0.0337838	0.00628378	0.00628378	0.00514173	0.0139063	0.00761649	0.00761649	0.0432067	0.113234	0.118714	0.0940221	0.0155365	0.126689	0.0365175	0.00305978	0.00450247	0.476577	1
29	S05_05025167	0.00596005	0.0245254	0.0873992	0.0704225	0.000691372	0.00250823	0.00250823	0.00146886	0.00181488	0.0092976	0.0260417	0.00484375	0.00484375	0.00396341	0.0107195	0.0242788	0.0242788	0.0360953	0.0594652	0.0625511	0.077609	0.011976	0.311404	0.0575365	0.00671642	0.0074802	0.451562	0.558699	1
30	S05_06149341	0.00596005	0.0431701	0.0537634	0.0704225	0.000691372	4.7719e-05	4.7719e-05	0.0103151	0.0102371	0.021829	0.00359269	0.00484375	0.00484375	0.00396341	0.0107195	0.00291556	0.00291556	0.066256	0.0277149	0.0294118	0.0377299	1.16954e-05	0.497529	0.0306199	0.0246735	0.112005	0.625	0.380631	0.497529	1
31	S05_21791187	0.0113733	0.0444778	0.00484478	0.0813165	0.123152	0.000468906	0.000468906	0.000766917	0.019535	0.0275299	0.00518701	0.00924312	0.00924312	0.00756321	0.0204555	0.000670887	0.000670887	0.0364093	0.00671951	0.00749305	0.0114499	0.000279434	0.156151	0.0488591	0.0880992	0.0506086	0.0889379	0.0210205	0.00441073	0.0815543	1
32	S05_23572890	0.00773196	0.0213144	0.016107	0.091359	0.0770191	0.00087055	0.00087055	0.000135506	0.0132805	0.0150838	0.00882549	0.00628378	0.00628378	0.00514173	0.0139063	0.00761649	0.00761649	0.107129	0.0171249	0.0184008	0.0247107	0.00060858	0.236627	0.0936674	0.0355012	0.0313399	0.342568	0.178018	0.236627	0.380631	0.284399	1
33	S05_23593730	0.00121796	0.0145727	0.0121462	0.0746511	0.067971	0.00399095	0.00399095	0.00288662	0.00524304	0.00834036	0.00435897	0.000455481	0.000455481	7.13964e-05	0.00574667	0.00346307	0.00346307	0.0909769	0.0135786	0.0146992	0.0202758	0.00134138	0.210464	0.0788647	0.0292186	0.0268307	0.304434	0.157523	0.210464	0.33972	0.251876	0.895946	1
34	S06_04405810	0.236587	0.0415793	0.00268029	0.0243589	0.000111314	0.247371	0.247371	0.16166	0.231471	0.0231911	0.0617845	0.275277	0.275277	0.275429	0.171459	0.0300083	0.0300083	0.0210739	0.0288861	0.0277179	0.0231575	0.0426873	0.0065445	0.00180623	0.00557963	0.00508452	0.0104712	0.00849017	0.0065445	0.0065445	0.0124886	0.00849017	0.00169156	1
35	S06_06063085	0.246374	0.0590328	0.000303855	0.0306241	0.00449392	0.259474	0.259474	0.169656	0.1927	0.0267266	0.0368634	0.285708	0.285708	0.247669	0.138404	0.0262011	0.0262011	0.0200014	0.0280172	0.0268842	0.0224609	0.0516939	0.00015024	0.000483059	4.9831e-06	0.00554788	0.00216346	0.000962501	0.00015024	0.00015024	0.00358965	0.000962501	0.000313261	0.692459	1
36	S06_18153220	0.0687703	0.114846	0.000387412	0.056418	0.00358451	0.0773426	0.0773426	0.0354616	0.0815577	0.0337887	0.06402	0.0482298	0.0482298	0.0559305	0.0565975	0.0879162	0.0879162	0.0102605	0.0692134	0.0774597	0.0663926	2.12583e-05	0.0268452	0.0166419	0.00588746	0.00178489	0.0741935	0.0398607	0.0268452	0.046371	0.0333283	0.0398607	0.0297119	0.0670995	0.0635871	1
37	S06_21802147	0.0259195	0.0202195	0.00108871	0.0244289	0.000176991	0.0119298	0.0119298	0.000710928	0.0621143	0.031696	0.0816667	0.0170645	0.0170645	0.0181613	0.0269807	0.0950647	0.0950647	0.0845102	0.147522	0.15817	0.15302	0.0200704	0.000390625	0.0649818	0.00746269	0.000361991	0.0260382	0.0225225	0.0191406	0.00625	0.00159227	0.0225225	0.0326697	0.0408442	0.0205679	0.152735	1
38	S06_21981979	0.0926822	0.00752256	1.16701e-05	4.485e-06	0.0100929	0.173836	0.173836	0.165132	0.0234059	5.83354e-09	0.00653452	0.120698	0.120698	0.107873	0.0740693	0.0356186	0.0293188	0.0189192	0.0349714	0.0307881	0.0240291	0.0700601	0.0195042	0.0505717	0.00295223	0.0206425	0.00602954	0.0013906	0.0079232	0.0079232	0.00555427	0.0295451	0.0347204	0.160695	0.172766	0.0109902	0.270666	1
39	S06_22224416	0.0331821	0.009796	0.00483677	0.0224176	0.000108439	0.0147381	0.0147381	0.000132144	0.0699875	0.0338758	0.0973641	0.0238458	0.0238458	0.026164	0.0406198	0.127047	0.112682	0.0763243	0.157377	0.168386	0.162484	0.00718235	0.00700922	0.0867401	0.0158982	0.000221784	0.0468306	0.0438366	0.0415518	0.0206732	0.00812225	0.0438366	0.0351447	0.0623566	0.0267246	0.153496	0.816495	0.254852	1
40	S07_17817832	0.00508591	0.0368385	0.0158351	0.00464847	0.000589971	0.00978304	0.00978304	0.00663063	0.00873563	0.00658875	0.0222222	0.00413333	0.00413333	0.00338211	0.00914729	0.00793349	0.00793349	0.0208413	0.0359195	0.0379194	0.0476937	0.0102196	0.0833333	0.0406432	0.000319514	0.00120664	0.225333	0.449413	0.200208	0.200208	0.0385415	0.151381	0.134302	0.00558464	8.90313e-07	0.0395699	0.027	0.000145212	0.0550074	1
41	S07_18625872	0.00508591	0.0368385	0.0158351	0.00464847	0.000589971	0.00978304	0.00978304	0.00663063	0.00873563	0.00658875	0.0222222	0.00413333	0.00413333	0.00338211	0.00914729	0.00793349	0.00793349	0.0208413	0.0359195	0.0379194	0.0476937	0.0102196	0.0833333	0.0406432	0.000319514	0.00120664	0.225333	0.449413	0.200208	0.200208	0.0385415	0.151381	0.134302	0.00558464	8.90313e-07	0.0395699	0.027	0.000145212	0.0550074	1	1
42	S07_19514997	0.00684203	0.0495585	0.0213029	0.00625355	0.000793682	0.013161	0.013161	0.00892013	0.011752	0.012141	0.0157138	0.00556054	0.00556054	0.00454993	0.0123058	0.0142132	0.0142132	0.0280377	0.0483223	0.0510126	0.0641619	0.0137483	0.0589266	0.0456059	0.00458135	0.00162328	0.263705	0.329054	0.145057	0.145057	0.0686177	0.108191	0.095309	0.00751297	0.00168431	0.053233	0.0518217	0.00377696	0.0845649	0.743333	0.743333	1
43	S07_19631592	0.00684203	0.0495585	0.0213029	0.00625355	0.000793682	0.013161	0.013161	0.00892013	0.011752	0.012141	0.0157138	0.00556054	0.00556054	0.00454993	0.0123058	0.0142132	0.0142132	0.0280377	0.0483223	0.0510126	0.0641619	0.0137483	0.0589266	0.0456059	0.00458135	0.00162328	0.263705	0.329054	0.145057	0.145057	0.0686177	0.108191	0.095309	0.00751297	0.00168431	0.053233	0.0518217	0.00377696	0.0845649	0.743333	0.743333	1	1
44	S07_22931083	0.0113733	0.0823796	0.0270483	0.0813165	0.00860474	0.0218772	0.0218772	0.0148277	0.019535	0.00264155	0.0217478	0.00924312	0.00924312	0.00756321	0.0204555	0.0314623	0.0314623	0.0197872	0.0388418	0.0414112	0.0540451	0.0119248	0.0815543	0.0155048	0.0053724	0.00162874	0.225282	0.115014	0.0815543	0.0815543	0.0341871	0.0585935	0.0506086	0.0124886	9.54244e-05	0.0487805	0.0467934	0.00135835	0.0322107	0.187071	0.187071	0.325073	0.325073	1
45	S07_23068438	0.0113733	0.0823796	0.0270483	0.0813165	0.00860474	0.0218772	0.0218772	0.0148277	0.019535	0.00264155	0.0217478	0.00924312	0.00924312	0.00756321	0.0204555	0.0314623	0.0314623	0.0197872	0.0388418	0.0414112	0.0540451	0.0119248	0.0815543	0.0155048	0.0053724	0.00162874	0.225282	0.115014	0.0815543	0.0815543	0.0341871	0.0585935	0.0506086	0.0124886	9.54244e-05	0.0487805	0.0467934	0.00135835	0.0322107	0.187071	0.187071	0.325073	0.325073	1	1
46	S08_00750753	0.000580477	0.0926425	0.000318598	0.0443809	0.0119469	0.00268817	0.00268817	0.00195848	0.0310715	0.00417957	0.00246914	0.00268817	0.00268817	0.000781739	0.0157831	0.0257045	0.0257045	0.14245	0.143678	0.152536	0.101589	0.00754741	0.130208	0.0981569	0.0186844	0.0244344	0.186226	0.0563897	0.0833333	0.130208	0.0762174	0.0908408	0.0772247	0.0147469	0.0139111	0.0730482	0.0559401	0.0200985	0.0769557	0.0597531	0.0597531	0.0681054	0.0681054	0.049459	0.049459	1
47	S08_21353911	0.0491514	0.0260523	0.000977517	0.0236748	0.00135961	0.193292	0.193292	0.122043	0.0568306	1.75908e-05	0.0436364	0.0338768	0.0338768	0.0436637	0.0188349	0.0999792	0.111335	0.00354021	0.00125392	0.0025104	0.00319436	0.206731	0.00454545	0.0658585	0.0299729	0.00105306	0.0173704	0.00331695	0.000284091	0.00454545	0.00200488	0.00331695	0.00105306	0.102153	0.111462	0.0165817	0.00601052	0.109628	0.00601403	0.00218182	0.00218182	0.00735834	0.00735834	0.00678771	0.00678771	0.000313048	1
48	S08_21466673	0.0491514	0.0260523	0.000977517	0.0236748	0.00135961	0.193292	0.193292	0.122043	0.0568306	1.75908e-05	0.0436364	0.0338768	0.0338768	0.0436637	0.0188349	0.0999792	0.111335	0.00354021	0.00125392	0.0025104	0.00319436	0.206731	0.00454545	0.0658585	0.0299729	0.00105306	0.0173704	0.00331695	0.000284091	0.00454545	0.00200488	0.00331695	0.00105306	0.102153	0.111462	0.0165817	0.00601052	0.109628	0.00601403	0.00218182	0.00218182	0.00735834	0.00735834	0.00678771	0.00678771	0.000313048	1	1
49	S08_21851814	0.148602	0.0295773	0.000111202	0.00965057	0.0265408	0.344058	0.344058	0.230249	0.138677	0.0274759	0.000966184	0.106126	0.106126	0.113027	0.0841729	0.00365084	0.00631864	0.00849034	0.000111056	0.000982906	0.000755504	0.0768466	0.011096	0.0609068	0.0288713	0.0196093	0.000161031	0.00113197	0.0025161	0.0025161	0.0163644	0.00411079	0.00875285	0.203617	0.214683	0.0355718	0.0096719	0.117079	0.00742722	0.00221924	0.00221924	0.00516715	0.00516715	0.0059733	0.0059733	0.0033548	0.418101	0.418101
50	S09_06580479	0.0191261	0.0281731	0.00766882	0.00272346	2.76808e-07	0.0455316	0.0455316	0.0425947	0.00121775	0.0198286	0.00846888	0.0192371	0.0192371	0.0224497	0.0370928	0.0244703	0.0192108	0.0166586	0.00250841	0.00382418	0.00703419	0.0220242	0.000119741	0.00233203	0.00262606	5.66142e-07	0.0118275	0.00418502	0.000119741	0.000119741	0.0048906	0.00418502	0.00195407	0.0777432	0.0741139	0.00800211	0.00412985	0.0290729	0.00669917	0.00801585	0.00801585	0.0185195	0.0185195	0.0117299	0.0117299	1.30331e-05	0.0885838	0.0885838
51	S09_08982239	0.00508902	0.0395949	0.0513326	0.0703103	0.00219475	0.00248969	0.00248969	0.00188099	0.00400092	0.0392383	0.00687064	0.008544	0.008544	0.00583279	0.0103685	0.0459354	0.0459354	0.0351192	0.0489755	0.0343141	0.0477229	0.0320733	0.125057	0.120733	0.0424736	0.00448882	0.10471	0.0888289	0.190444	0.125057	0.0103102	0.0229224	0.0186906	0.00653407	0.00158732	9.54214e-05	0.0203804	0.0122067	0.0229889	0.0449396	0.0449396	0.0604569	0.0604569	0.081927	0.081927	0.0343532	0.00533597	0.00533597
52	S09_18387915	0.0066397	0.00032034	0.0517927	0.0512638	0.0361393	0.000963215	0.000963215	0.0133095	0.0438629	0.000595448	0.00127401	0.0163103	0.0163103	0.0119441	0.000367273	0.071637	0.059058	0.0725848	0.0870049	0.0931709	0.0728636	0.0307214	4.66557e-06	0.212115	0.0973605	0.0010055	0.0376306	0.0111913	0.019712	0.019712	0.0122391	0.053861	0.0448722	0.0361443	0.0350571	0.0175139	0.0807405	0.023463	0.105914	0.0073614	0.0073614	0.0148328	0.0148328	0.0122391	0.0122391	0.0460088	0.00472461	0.00472461
53	S09_21329392	0.020076	0.0296422	0.0191285	0.039754	0.00281789	0.0266448	0.0266448	0.0261735	0.0229487	0.000985824	0.0315789	0.0163158	0.0163158	0.0133504	0.0243994	0.018858	0.018858	0.000790739	0.0383394	0.0413227	0.0352051	0.0165557	0.0131579	0.00117516	0.0190102	0.0220171	0.00434972	0.00758653	0.0131579	0.0131579	0.00237715	0.00011854	1.19076e-05	0.0220446	0.00455466	0.0461357	0.0271857	3.17344e-05	0.0301708	0.00157895	0.00157895	0.00997168	0.00997168	0.135953	0.135953	0.00130492	0.000197714	0.000197714
54	S10_15211421	0.00451379	0.0280052	0.00849595	0.0421129	0.006647	0.0143923	0.0143923	0.00764101	0.022749	0.00174149	0.0181481	0.0107639	0.0107639	0.00880759	0.00544196	0.0387543	0.0387543	0.06575	0.0506705	0.0539261	0.0423286	0.00716172	0.00217014	0.0785104	0.00302239	0.00091629	0.0734722	0.0961642	0.0680556	0.0250868	0.000141143	0.0480981	0.0411777	0.0145433	0.0141059	0.0455996	0.02	3.34975e-06	0.0221056	0.0831296	0.0831296	0.0568028	0.0568028	0.0270093	0.0270093	0.0375	0.00568182	0.00568182
55	S12_20014218	0.0601993	0.000139943	0.000264502	0.0225642	0.00559603	0.0877587	0.0877587	0.050268	0.0355172	0.127965	0.171919	0.128509	0.128509	0.11457	0.135331	0.0482942	0.0482942	0.0395194	0.0310183	0.0277951	0.0341055	0.0230792	0.00185494	0.00563975	0.00420923	0.0114057	0.00151423	0.00851381	5.91498e-05	0.00185494	0.00489385	0.00223759	0.00412505	0.118843	0.0974811	0.030667	0.117262	0.00445925	0.10774	0.00147184	0.00147184	0.00580994	0.00580994	0.011602	0.011602	0.00504745	0.00186113	0.00186113
56	S12_20789916	0.0724039	0.000867883	0.00146181	0.0285854	0.000225393	0.0877587	0.0877587	0.050268	0.0435319	0.140929	0.157733	0.147462	0.147462	0.133966	0.135331	0.0482942	0.0563117	0.0492941	0.0310183	0.0277951	0.0341055	0.0230792	5.91498e-05	0.00563975	0.00823788	0.0114057	0.0145518	0.0188341	0.00341649	0.00341649	0.011602	0.0188341	0.0114453	0.135227	0.0974811	0.0371958	0.103688	0.0103383	0.10774	0.00866192	0.00866192	0.0153291	0.0153291	0.011602	0.011602	0.00919897	0.00186113	0.00186113
57	S12_21834586	0.0219378	0.0136719	0.0124963	0.0138887	0.00381834	0.0633166	0.0633166	0.042914	0.0438629	0.030364	0.0947746	0.0163103	0.0163103	0.0119441	0.00135963	0.138974	0.138974	0.0148839	0.00630657	0.00563625	0.00947473	0.0684103	0.0053934	0.0109215	0.00264748	0.0010055	0.00126157	0.000420322	4.66557e-06	4.66557e-06	0.010292	0.00699684	0.00780945	0.0249086	0.0350571	0.00106802	0.0213665	0.0975933	0.0194635	8.06211e-05	8.06211e-05	0.000140678	0.000140678	0.010292	0.010292	0.00420524	0.0889492	0.0889492
[truncated: 9 more columns]
