# Supplementary material for: Tolerance to mild salinity stress in japonica rice: A genome-wide association mapping study highlights calcium signaling and metabolism genes
Source: PLoS One. 2018 Jan 17;13(1):e0190964. doi: 10.1371/journal.pone.0190964 (PMC5771603; doi:10.1371/journal.pone.0190964)
Supplement: S5 Table — (XLSX) [file pone.0190964.s005.xlsx]

## Sheet: Liste 1677 genes
S5 Table. List of all genes with annotated function surrounding the significant markers/intervals (+/- 100kb)
In yellow: position of the significant QTL; in orange: genes with a function related to salinity
In blue: candidate genes with a function putatively related to salinity
0
QTL	Gene	Chr	Pos1	Pos2	Gene annotation	In Table S2
q01_01	Os01g02150	1	625976	627024	sulfated surface glycoprotein 185 precursor, putative, expressed
q01_01	Os01g02160	1	632093	632913	hydroxyproline-rich glycoprotein family protein, putative, expressed
q01_01	Os01g02190	1	645574	646723	aquaporin protein, putative, expressed	x
q01_01	Os01g02200	1	648128	651881	armadillo/beta-catenin repeat family protein, putative, expressed
q01_01	Os01g02250	1	689792	694013	RGA-1, putative, expressed
q01_01	Os01g02280	1	707340	714322	Leucine Rich Repeat family protein, expressed
q01_01		1	717021	879846	iSHOOT, ROOT
q01_01	Os01g02290	1	720629	723317	Ser/Thr receptor-like kinase, putative, expressed
q01_01	Os01g02300	1	723693	726321	receptor kinase ORK10, putative, expressed
q01_01	Os01g02320	1	731149	738020	protein kinase domain containing protein, expressed
q01_01	Os01g02350	1	742272	745156	receptor-like kinase ARK1AS, putative, expressed
q01_01	Os01g02360	1	745452	748945	resistance-related receptor-like kinase, putative, expressed
q01_01	Os01g02370	1	752080	754992	receptor-like kinase ARK1AS, putative, expressed
q01_01	Os01g02390	1	767169	769673	protein kinase domain containing protein, expressed
q01_01	Os01g02400	1	770332	773845	protein kinase domain containing protein, expressed
q01_01	Os01g02410	1	774727	779237	protein kinase domain containing protein, expressed
q01_01	Os01g02420	1	781442	784424	protein kinase domain containing protein, expressed
q01_01	Os01g02430	1	786171	788619	TAK14, putative, expressed
q01_01	Os01g02440	1	789967	792411	Ser/Thr receptor-like kinase, putative, expressed
q01_01	Os01g02460	1	794499	795413	receptor kinase LRK10, putative, expressed
q01_01	Os01g02500	1	807850	809721	glutamyl-tRNA amidotransferase, putative, expressed
q01_01	Os01g02550	1	839809	842757	protein kinase domain containing protein, expressed
q01_01	Os01g02560	1	843530	847454	Ser/Thr receptor-like kinase, putative, expressed
q01_01	Os01g02570	1	852249	854568	protein kinase domain containing protein, expressed
q01_01	Os01g02580	1	857957	860583	protein kinase domain containing protein, expressed
q01_01	Os01g02590	1	862579	865253	receptor-like kinase, putative, expressed
q01_01	Os01g02600	1	865966	869063	Ser/Thr receptor-like kinase, putative, expressed
q01_01	Os01g02610	1	870318	874817	protein kinase domain containing protein, expressed
q01_02	Os01g04720	1	2130798	2137310	leucine-rich repeat protein-related, putative, expressed
q01_02	Os01g04730	1	2137763	2138996	ribosomal protein L24, putative, expressed
q01_02	Os01g04750	1	2154326	2155994	B3 DNA binding domain containing protein, expressed
q01_02	Os01g04800	1	2202264	2203860	B3 DNA binding domain containing protein, expressed
q01_02	Os01g04814	1	2215586	2222837	vacuolar protein sorting-associating protein 4B, putative, expressed
q01_02	Os01g04840	1	2226000	2229526	vacuolar protein sorting-associating protein 4B, putative, expressed
q01_02		1	2228168		SHOOT
q01_02	Os01g04860	1	2245732	2250576	DUF647 domain containing protein, putative, expressed
q01_02	Os01g04870	1	2250820	2255073	WD domain, G-beta repeat domain containing protein, expressed
q01_02	Os01g04900	1	2265477	2271051	peptidase M50 family protein, putative, expressed
q01_02	Os01g04910	1	2271163	2273757	TP53RK-binding protein, putative, expressed
q01_02	Os01g04920	1	2275067	2278872	glycosyl transferase, group 1 domain containing protein, expressed
q01_02	Os01g04930	1	2281534	2285053	MYB family transcription factor, putative, expressed
q01_02	Os01g04950	1	2294510	2298407	peptide transporter PTR2, putative, expressed	x
q01_03	Os01g12580	1	6922082	6923336	late embryogenesis abundant protein, putative, expressed	OsLEA5
q01_03	Os01g12650	1	6967620	6970164	reticulon domain containing protein, putative, expressed
q01_03	Os01g12660	1	6970861	6976710	AAA-type ATPase family protein, putative, expressed
q01_03	Os01g12680	1	6990871	6993608	C4-dicarboxylate transporter/malic acid transport protein, expressed	x
q01_03	Os01g12690	1	7009033	7010505	plant-specific domain TIGR01568 family protein, expressed
q01_03	Os01g12700	1	7015131	7018379	MYB family transcription factor, putative
q01_03		1	7015229		ROOT, SHOOT
q01_03	Os01g12710	1	7024297	7030610	oxidoreductase, short chain dehydrogenase/reductase family domain containing protein, expressed	x
q01_03	Os01g12720	1	7038103	7042925	protein kinase domain containing protein, expressed
q01_03	Os01g12730	1	7043932	7047559	ras-related protein, putative, expressed
q01_03	Os01g12740	1	7048273	7050877	cytochrome P450, putative, expressed
q01_03	Os01g12750	1	7053100	7056375	cytochrome P450, putative, expressed
q01_03	Os01g12760	1	7061344	7065249	cytochrome P450, putative, expressed
q01_03	Os01g12770	1	7071481	7073789	cytochrome P450, putative, expressed
q01_03	Os01g12790	1	7079900	7085596	receptor protein kinase, putative, expressed
q01_03	Os01g12800	1	7085842	7089194	peroxisomal membrane protein, putative, expressed
q01_03	Os01g12820	1	7095374	7097654	harpin-induced protein, putative, expressed
q01_03	Os01g12830	1	7100013	7103266	erythronate-4-phosphate dehydrogenase domain containing protein, expressed	x
q01_04	Os01g21590	1	12091633	12093276	homeodomain, putative, expressed
q01_04	Os01g21610	1	12108869	12110717	uncharacterized aarF domain-containing protein kinase 4, putative, expressed
q01_04	Os01g21630	1	12117107	12123195	pectinacetylesterase domain containing protein, expressed
q01_04	Os01g21650	1	12129594	12133198	plant protein of unknown function domain containing protein, expressed
q01_04	Os01g21670	1	12157455	12161768	plant protein of unknown function domain containing protein, expressed
q01_04		1	12176520		LA
q01_04	Os01g21710	1	12184857	12186827	plant protein of unknown function domain containing protein, expressed
q01_04	Os01g21820	1	12235262	12248213	preprotein translocase subunit secA, chloroplast precursor, putative, expressed
q01_04	Os01g21850	1	12258138	12263046	protein transport protein-related, putative, expressed
q01_04	Os01g21860	1	12264911	12269085	AGAP010768-PA, putative, expressed
q01_05	Os01g42234	1	23923718	23933451	amino acid permease family protein, putative, expressed
q01_05	Os01g42260	1	23938369	23949895	transcriptional corepressor LEUNIG, putative, expressed
q01_05	Os01g42270	1	23952800	23963455	transcriptional corepressor LEUNIG, putative, expressed
q01_05	Os01g42280	1	23969757	23972311	pentatricopeptide, putative, expressed
q01_05	Os01g42294	1	23975949	23982081	inactive receptor kinase At2g26730 precursor, putative, expressed
q01_05	Os01g42320	1	24015673	24019941	aspartic proteinase nepenthesin-2 precursor, putative, expressed
q01_05		1	24026841		TIL
q01_05	Os01g42350	1	24047544	24055918	pleiotropic drug resistance protein, putative, expressed
q01_05	Os01g42370	1	24065207	24073621	pleiotropic drug resistance protein, putative, expressed
q01_05	Os01g42380	1	24075065	24082181	pleiotropic drug resistance protein, putative, expressed
q01_05	Os01g42400	1	24103349	24105829	STE_MEK_ste7_MAP2K.3 - STE kinases include homologs to sterile 7, sterile 11 and sterile 20 from yeast, expressed
q01_05	Os01g42410	1	24107080	24115143	pleiotropic drug resistance protein, putative, expressed
q01_05	Os01g42430	1	24126549	24129627	vacuolar ATP synthase, putative, expressed
q01_06	Os01g43410	1	24839124	24843618	CAMK_CAMK_like.9 protein kinase, expressed	OsCPK1
q01_06	Os01g43480	1	24894538	24900026	AAA-type ATPase family protein, putative, expressed
q01_06	Os01g43490	1	24899165	24901813	polygalacturonase, putative, expressed
q01_06	Os01g43520	1	24913480	24923343	neutral ceramidase precursor, putative, expressed
q01_06	Os01g43530	1	24932902	24933568	late embryogenesis abundant protein, putative, expressed	x
q01_06	Os01g43540	1	24937665	24942905	suppressor of G2 allele of SKP1, putative, expressed
q01_06	Os01g43550	1	24945286	24947296	WRKY12, expressed
q01_06	Os01g43580	1	24958511	24962850	kinesin motor domain containing protein, putative, expressed
q01_06	Os01g43590	1	24967449	24969047	HSF-type DNA-binding domain containing protein, expressed
q01_06	Os01g43610	1	24981173	24982666	DUF623 domain containing protein, expressed
q01_06		1	24984212	24984220	SLA
q01_06	Os01g43630	1	24994804	25002855	adaptin, putative, expressed
q01_06	Os01g43650	1	25009453	25012236	WRKY11, expressed
q01_06	Os01g43680	1	25029794	25033246	CPuORF29 - conserved peptide uORF-containing transcript, expressed
q01_06	Os01g43700	1	25040701	25044050	cytochrome P450 72A1, putative, expressed
q01_06	Os01g43710	1	25045176	25049414	cytochrome P450 72A1, putative, expressed
q01_06	Os01g43720	1	25055772	25058195	cytochrome P450 72A1, putative, expressed
q01_06	Os01g43740	1	25060764	25063609	cytochrome P450 72A1, putative, expressed
q01_06	Os01g43750	1	25066171	25068299	cytochrome P450 72A1, putative, expressed
q01_06	Os01g43760	1	25070716	25072705	cytochrome P450 72A1, putative, expressed
q01_06	Os01g43774	1	25073849	25078549	cytochrome P450 72A1, putative, expressed
q01_07	Os01g46410	1	26414901	26416182	leaf senescence related protein, putative, expressed
q01_07	Os01g46430	1	26420263	26421981	glycosyl transferase, group 1 domain containing protein, expressed
q01_07	Os01g46440	1	26423510	26423740	VQ domain containing protein, putative, expressed
q01_07		1	26424572	26588934	SLA
q01_07	Os01g46500	1	26449051	26452875	OsFBX21 - F-box domain containing protein, expressed
q01_07	Os01g46510	1	26453782	26465956	peptidase S8 and S53, subtilisin, kexin, sedolisin, putative, expressed
q01_07	Os01g46570	1	26514543	26521761	CTP synthase, putative, expressed
q01_07	Os01g46580	1	26527476	26532567	actin-related protein 2/3 complex subunit 2, putative, expressed
q01_07	Os01g46600	1	26532174	26532425	seed maturation protein PM41, putative, expressed
q01_07	Os01g46610	1	26533016	26537191	dehydrogenase, putative, expressed	x
q01_07	Os01g46700	1	26591955	26599634	SET domain containing protein, expressed
q01_08	Os01g50680	1	29104884	29109135	OsSub2 - Putative Subtilisin homologue, expressed
q01_08	Os01g50690	1	29109936	29119362	WD domain, G-beta repeat domain containing protein, expressed
q01_08	Os01g50700	1	29119761	29124636	dehydrin family protein, expressed
q01_08	Os01g50720	1	29132159	29133940	MYB family transcription factor, putative, expressed
q01_08	Os01g50750	1	29152619	29154853	zinc finger, C3HC4 type domain containing protein, expressed
q01_08		1	29154215	29203007	SLA
q01_08	Os01g50760	1	29158263	29162718	polyprenyl synthetase, putative, expressed
q01_08	Os01g50770	1	29166419	29170411	adaptor complexes medium subunit family domain containing protein, expressed
q01_08	Os01g50810	1	29183719	29184972	invertase/pectin methylesterase inhibitor family protein, putative, expressed
q01_08	Os01g50820	1	29188850	29190965	transporter, major facilitator family, putative, expressed	x
q01_08	Os01g50860	1	29216899	29221807	chloride transporter, chloride channel family, putative, expressed	xx
q01_08	Os01g50900	1	29231900	29232796	Cupin domain containing protein, expressed
q01_08	Os01g50910	1	29233028	29234256	late embryogenesis abundant protein, group 3, putative, expressed	x
q01_08	Os01g50934	1	29247022	29250112	fiber protein Fb11, putative, expressed
q01_08	Os01g50940	1	29271158	29273270	helix-loop-helix DNA-binding domain containing protein, expressed
q01_09	Os01g74040	1	42884891	42886416	zinc finger, RING-type, putative, expressed
q01_09	Os01g74110	1	42905566	42907474	metal cation transporter, putative, expressed	x
q01_09	Os01g74140	1	42946753	42948750	WRKY17, expressed
q01_09	Os01g74146	1	42949414	42952714	WD repeat-containing protein, putative, expressed
q01_09	Os01g74152	1	42954163	42956646	haloacid dehalogenase-like hydrolase family protein, putative, expressed
q01_09	Os01g74160	1	42960106	42964990	carboxyl-terminal peptidase, putative, expressed
q01_09	Os01g74180	1	42970340	42976903	adaptin, putative, expressed
q01_09	Os01g74190	1	42977145	42979816	radical SAM enzyme, putative, expressed
q01_09	Os01g74200	1	42981192	42985019	protein kinase domain containing protein, expressed
q01_09		1	42986168		LA
q01_09	Os01g74250	1	43016926	43019127	plant-specific domain TIGR01615 family protein, expressed
q01_09	Os01g74280	1	43039984	43043991	TGD2, putative, expressed
q01_09	Os01g74300	1	43046955	43047961	metallothionein, putative, expressed
q01_09	Os01g74320	1	43063740	43065484	ubiquitin ligase, putative, expressed
q01_09	Os01g74330	1	43066680	43070166	pectinacetylesterase domain containing protein, expressed
q01_09	Os01g74340	1	43071516	43072535	RNA recognition motif containing protein, putative, expressed
q01_09	Os01g74350	1	43072748	43076541	soluble inorganic pyrophosphatase, putative, expressed
q01_09	Os01g74360	1	43077349	43077654	26S proteasome non-ATPase regulatory subunit 6, putative, expressed
q01_09	Os01g74370	1	43078796	43080400	domain of unknown function DUF966 domain containing protein, expressed
q02_01	Os02g01010	2	3514	8377	OsPDIL1-4 protein disulfide isomerase PDIL1-4, expressed
q02_01		2	9619		iLL, ILR, Na, Na/K
q02_01	Os02g01030	2	14061	18598	tetratricopeptide repeat domain containing protein, expressed
q02_01	Os02g01060	2	33029	33967	harpin-induced protein 1 domain containing protein, expressed
q02_01	Os02g01070	2	34262	41100	FG-GAP repeat-containing protein, putative, expressed
q02_01	Os02g01090	2	48497	48880	ZOS2-01 - C2H2 zinc finger protein, expressed
q02_01	Os02g01100	2	50256	55845	transmembrane amino acid transporter protein, putative, expressed	x
q02_01	Os02g01110	2	59280	64726	translation initiation factor IF-3, putative, expressed
q02_01	Os02g01140	2	78170	79579	GDSL-like lipase/acylhydrolase, putative, expressed
q02_01	Os02g01150	2	78483	82952	erythronate-4-phosphate dehydrogenase domain containing protein, expressed
q02_01	Os02g01160	2	85332	85637	skp1 family, tetramerisation domain containing protein, expressed
q02_01	Os02g01170	2	86464	91606	HECT-domain domain containing protein, expressed
q02_01	Os02g01180	2	97998	107892	kinesin motor domain containing protein, putative, expressed
q02_02		2	10143911	14415077	iROOT
q02_02	Os02g17640	2	10152156	10155563	isochorismatase family protein, putative, expressed
q02_02	Os02g17650	2	10155843	10164747	tocopherol cyclase, chloroplast precursor, putative, expressed
q02_02	Os02g17680	2	10181426	10189201	ethylene-responsive protein related, putative, expressed
q02_02	Os02g17700	2	10207339	10212956	pyridine nucleotide-disulphide oxidoreductase domain containing protein, expressed
q02_02	Os02g17710	2	10213062	10216364	receptor-like protein kinase 5 precursor, putative, expressed
q02_02	Os02g17730	2	10239688	10240110	BAM2, putative
q02_02	Os02g17760	2	10261986	10268672	cytochrome P450, putative, expressed
q02_02	Os02g17780	2	10273718	10283727	ent-kaurene synthase, chloroplast precursor, putative, expressed
q02_02	Os02g17850	2	10330693	10333822	TOM2B, putative, expressed
q02_02	Os02g17870	2	10351706	10354072	microfibrillar-associated protein 1, putative, expressed
q02_02	Os02g17880	2	10359560	10361069	glycosyl hydrolases family 16, putative, expressed
q02_02	Os02g17900	2	10363979	10365536	glycosyl hydrolases family 16, putative, expressed
q02_02	Os02g17910	2	10371020	10377401	CK1_CaseinKinase_1.4 - CK1 includes the casein kinase 1 kinases, expressed
q02_02	Os02g17920	2	10378455	10380939	glyoxalase family protein, putative, expressed
q02_02	Os02g17940	2	10386299	10390290	leucoanthocyanidin dioxygenase, putative, expressed
q02_02	Os02g17970	2	10420650	10428036	AGC_PKA/PKG_like.1 - ACG kinases include homologs to PKA, PKG and PKC, expressed
q02_02	Os02g17990	2	10437393	10440986	Leucine Rich Repeat family protein, expressed
q02_02	Os02g18000	2	10444560	10450976	disease resistance protein RGA2, putative, expressed
q02_04	Os02g18070	2	10490446	10496413	NB-ARC domain containing protein, expressed
q02_04	Os02g18080	2	10503049	10508541	NB-ARC domain containing protein, expressed
q02_04	Os02g18140	2	10535635	10539699	NBS type disease resistance protein, putative, expressed
q02_04	Os02g18180	2	10552429	10558888	ATP-binding cassette sub-family E member 1, putative, expressed
q02_04		2	10595315		ROOT
q02_04	Os02g18320	2	10634660	10641098	BRASSINOSTEROID INSENSITIVE 1-associated receptor kinase 1 precursor, putative, expressed
q02_02	Os02g18380	2	10700750	10701516	60S ribosomal protein L27-3, putative, expressed
q02_02	Os02g18410	2	10714983	10716780	salt stress root protein RS1, putative, expressed
q02_02	Os02g18430	2	10726136	10727710	AGC_PVPK_like_kin82y.5 - ACG kinases include homologs to PKA, PKG and PKC, expressed
q02_02	Os02g18450	2	10739451	10747502	GTP-binding protein typA/bipA, putative, expressed
q02_02	Os02g18460	2	10747495	10749006	NAM, putative, expressed
q02_02	Os02g18470	2	10752549	10754225	NAM, putative, expressed
q02_02	Os02g18480	2	10758889	10762543	lipase class 3 family protein, putative, expressed
q02_02	Os02g18490	2	10764509	10767402	LTPL53 - Protease inhibitor/seed storage/LTP family protein precursor, expressed
q02_02	Os02g18500	2	10772435	10773889	chlorophyllase-2, chloroplast precursor, putative
q02_02	Os02g18510	2	10776284	10780758	stripe rust resistance protein Yr10, putative, expressed
q02_02	Os02g18540	2	10803654	10812279	uncharacterized Cys-rich domain containing protein, putative, expressed
q02_02	Os02g18550	2	10822643	10825727	40S ribosomal protein S3a, putative, expressed
q02_02	Os02g18630	2	10857552	10859012	OsFBX44 - F-box domain containing protein, expressed
q02_02	Os02g18640	2	10861335	10862862	OsFBX45 - F-box domain containing protein, expressed
q02_02	Os02g18650	2	10863851	10867222	pectinesterase, putative, expressed
q02_02	Os02g18670	2	10880504	10886278	ABC transporter family protein, putative, expressed
q02_02	Os02g18690	2	10897172	10901913	BURP domain containing protein, expressed	OsBURP04
q02_02	Os02g18700	2	10908431	10916390	ABC transporter family protein, putative, expressed
q02_02	Os02g18810	2	10960622	10968060	pentatricopeptide, putative, expressed
q02_02	Os02g18820	2	10972703	10986659	WD domain, G-beta repeat domain containing protein, expressed
q02_02	Os02g18830	2	10990465	10993776	ribosome biogenesis protein NEP1, putative, expressed
q02_02	Os02g18840	2	10994203	10997638	phosphatidylinositol 3- and 4-kinase family protein, putative, expressed
q02_02	Os02g18850	2	10999889	11004650	OsPOP5 - Putative Prolyl Oligopeptidase homologue, expressed
q02_02	Os02g18870	2	11009378	11014981	GDSL-like lipase/acylhydrolase, putative, expressed
q02_02	Os02g18880	2	11015828	11017808	calcineurin B, putative, expressed	OsCBL7
q02_02	Os02g18930	2	11057896	11059975	calcineurin B, putative, expressed	OsCBL8
q02_02	Os02g18954	2	11071696	11077522	GDSL-like lipase/acylhydrolase, putative, expressed
q02_02	Os02g18990	2	11093810	11097793	GDSL-like lipase/acylhydrolase, putative, expressed
q02_02	Os02g19040	2	11116177	11120334	GDSL-like lipase/acylhydrolase, putative, expressed
q02_02	Os02g19130	2	11151750	11156508	transcription factor X1, putative, expressed
q02_02	Os02g19140	2	11156872	11161168	seven in absentia protein family domain containing protein, expressed
q02_02	Os02g19150	2	11162263	11171493	AAA family ATPase, putative, expressed
q02_02	Os02g19180	2	11182946	11184389	ZOS2-06 - C2H2 zinc finger protein, expressed
q02_02	Os02g19200	2	11188430	11193875	OsFBX46 - F-box domain containing protein, expressed
q02_02	Os02g19210	2	11199426	11205881	WD repeat-containing protein, putative, expressed
q02_02	Os02g19230	2	11223366	11225009	conserved hypothetical protein
q02_02	Os02g19350	2	11305201	11308944	conserved hypothetical protein
q02_02	Os02g19360	2	11309098	11310570	conserved hypothetical protein
q02_02	Os02g19380	2	11316691	11318614	microfibrillar-associated protein 1, putative, expressed
q02_02	Os02g19440	2	11353281	11357740	sirohydrochlorin ferrochelatase, putative, expressed
q02_02	Os02g19450	2	11361418	11363765	ATPase, AAA family protein, expressed
q02_02	Os02g19460	2	11368564	11370496	cytokinin inducible protein, putative, expressed
q02_02	Os02g19510	2	11399635	11404047	lysine ketoglutarate reductase trans-splicing related 1, putative, expressed
q02_02	Os02g19530	2	11411033	11413084	lectin-like receptor kinase, putative, expressed
q02_02	Os02g19540	2	11414816	11416688	OsFBX47 - F-box domain containing protein, expressed
q02_02	Os02g19550	2	11427544	11429904	lectin-like receptor kinase, putative, expressed
q02_02	Os02g19640	2	11478230	11484092	IQ calmodulin-binding motif family protein, putative, expressed
q02_02	Os02g19650	2	11484330	11488304	hydrolase, alpha/beta fold family domain containing protein, expressed
q02_02	Os02g19750	2	11550975	11554441	NBS-LRR type disease resistance protein, putative, expressed
q02_02	Os02g19770	2	11568248	11569114	eukaryotic translation initiation factor 1A, putative, expressed
q02_02	Os02g19790	2	11577059	11577993	lipoxygenase 4, putative, expressed
q02_02	Os02g19804	2	11578489	11583591	Zinc finger C-x8-C-x5-C-x3-H type domain containing protein, expressed
q02_02	Os02g19820	2	11592220	11596451	nodulin MtN3 family protein, putative, expressed
q02_02	Os02g19850	2	11663436	11668036	hAT dimerisation domain-containing protein, putative, expressed
q02_02	Os02g19890	2	11701937	11708374	stripe rust resistance protein Yr10, putative, expressed
q02_02	Os02g19924	2	11716855	11736546	aminotransferase, classes I and II, domain containing protein, expressed
q02_02	Os02g19970	2	11749120	11753786	aminotransferase, classes I and II, domain containing protein, expressed
q02_02	Os02g19990	2	11758502	11762735	reticulon domain containing protein, putative, expressed
q02_02	Os02g20040	2	11798880	11799847	loricrin, putative, expressed
q02_02	Os02g20130	2	11860597	11860982	DEFL72 - Defensin and Defensin-like DEFL family
q02_02	Os02g20140	2	11862413	11869640	protein kinase domain containing protein, expressed
q02_02	Os02g20160	2	11876336	11879831	PPR repeat domain containing protein, putative, expressed
q02_02	Os02g20170	2	11882277	11885863	drought induced 19 protein, putative, expressed
q02_02	Os02g20190	2	11895625	11896755	Leucine Rich Repeat family protein, expressed
q02_02	Os02g20210	2	11902747	11904935	disease resistance protein RGA1, putative, expressed
q02_02	Os02g20320	2	11968305	11968736	OsSAUR7 - Auxin-responsive SAUR gene family member, expressed
q02_02	Os02g20360	2	11997094	12002633	tyrosine aminotransferase, putative, expressed
q02_02	Os02g20394	2	12019009	12023447	dnaJ domain containing protein, expressed
q02_02	Os02g20410	2	12023805	12034641	GTP binding protein, putative, expressed
q02_02	Os02g20430	2	12054833	12057372	WD domain, G-beta repeat domain containing protein, expressed
q02_02	Os02g20460	2	12065355	12068633	Leucine Rich Repeat family protein, expressed
q02_02	Os02g20480	2	12079377	12079958	resistance protein candidate, putative, expressed
q02_02	Os02g20540	2	12113834	12114975	fasciclin domain containing protein, expressed
q02_02	Os02g20560	2	12127912	12129262	fasciclin domain containing protein, expressed
q02_02	Os02g20590	2	12143096	12144157	MBTB1 - Bric-a-Brac, Tramtrack, Broad Complex BTB domain with Meprin and TRAF Homology MATH domain, expressed
q02_02	Os02g20600	2	12146393	12147625	BTB/POZ domain containing protein, putative, expressed
q02_02	Os02g20620	2	12153845	12154630	speckle-type POZ protein, putative, expressed
q02_02	Os02g20690	2	12191631	12192602	speckle-type POZ protein, putative
q02_02	Os02g20720	2	12218391	12219563	MBTB2 - Bric-a-Brac, Tramtrack, Broad Complex BTB domain with Meprin and TRAF Homology MATH domain, expressed
q02_02	Os02g20850	2	12324547	12326744	ras-related protein, putative, expressed
q02_02	Os02g20860	2	12335374	12338632	ATP11 protein, expressed
q02_02	Os02g20870	2	12339729	12348543	SNI1, putative, expressed
q02_02	Os02g20880	2	12348943	12349761	conserved hypothetical protein
q02_02	Os02g20930	2	12365588	12375316	apoptosis inhibitor 5, putative, expressed
q02_02	Os02g20940	2	12382713	12384370	CHCH domain containing protein, expressed
q02_02	Os02g20970	2	12398421	12404925	C2 domain containing protein, putative, expressed
q02_02	Os02g21009	2	12432287	12448557	sodium/calcium exchanger protein, putative, expressed	OsCAX1c
q02_02	Os02g21040	2	12464402	12466571	aspartic proteinase nepenthesin precursor, putative, expressed
q02_02	Os02g21070	2	12492610	12493561	PPR repeat domain containing protein, putative, expressed
q02_02	Os02g21080	2	12494315	12495288	AGAP008475-PA, putative, expressed
q02_02	Os02g21090	2	12503302	12506887	CPuORF33 - conserved peptide uORF-containing transcript, expressed
q02_02	Os02g21110	2	12528758	12533303	OsFBK6 - F-box domain and kelch repeat containing protein, expressed
q02_02	Os02g21230	2	12594761	12596687	F-box domain containing protein, expressed
q02_02	Os02g21240	2	12600452	12604236	OsFBX48 - F-box domain containing protein, expressed
q02_02	Os02g21250	2	12609023	12613261	clathrin adaptor complex small chain domain containing protein, expressed
q02_02	Os02g21260	2	12613768	12618503	OsFBL8 - F-box domain and LRR containing protein, expressed
q02_02	Os02g21280	2	12630044	12633507	POEI30 - Pollen Ole e I allergen and extensin family protein precursor, expressed
q02_02	Os02g21340	2	12663700	12669653	ABC-2 type transporter family protein, expressed
q02_02	Os02g21350	2	12679934	12680641	pleiotropic drug resistance protein 5, putative, expressed
q02_02	Os02g21430	2	12720883	12729014	AML1, putative, expressed
q02_02	Os02g21460	2	12731579	12735314	uncharacterized protein yqjG, putative, expressed
q02_02	Os02g21490	2	12741603	12746536	WD domain, G-beta repeat domain containing protein, expressed
q02_02	Os02g21500	2	12751826	12754547	PE-PGRS family protein, putative, expressed
q02_02	Os02g21510	2	12758249	12762205	NOL1/NOP2/sun family protein, putative, expressed
q02_02	Os02g21520	2	12765282	12772122	chalcone isomerase 3, putative, expressed
q02_02	Os02g21550	2	12788668	12790809	flavonol synthase/flavanone 3-hydroxylase, putative, expressed
q02_02	Os02g21580	2	12815514	12817130	PPR repeat containing protein, expressed
q02_02	Os02g21630	2	12846471	12851443	SEC14 cytosolic factor family protein, putative, expressed
q02_02	Os02g21650	2	12859790	12864036	prefoldin, putative, expressed
q02_02	Os02g21660	2	12869461	12872472	L1P family of ribosomal proteins domain containing protein, expressed
q02_02	Os02g21700	2	12893458	12895433	STE_MEKK_ste11_MAP3K.8 - STE kinases include homologs to sterile 7, sterile 11 and sterile 20 from yeast, expressed
q02_02	Os02g21710	2	12907609	12908010	Ras family domain containing protein
q02_02	Os02g21750	2	12923702	12927803	MDR-like ABC transporter, putative, expressed
q02_02	Os02g21810	2	12970222	12972230	cytochrome P450 51, putative, expressed
q02_02	Os02g21880	2	13006952	13013160	coiled-coil domain-containing protein, putative, expressed
q02_02	Os02g21900	2	13025543	13026583	40S ribosomal protein S7, putative, expressed
q02_02	Os02g21920	2	13039013	13040263	CPuORF24 - conserved peptide uORF-containing transcript, expressed
q02_02	Os02g21970	2	13059102	13063968	26S protease regulatory subunit 6B, putative, expressed
q02_02	Os02g22000	2	13082002	13085781	phosphoglycerate mutase, putative, expressed
q02_02	Os02g22020	2	13096086	13098236	MYB family transcription factor, putative, expressed
q02_02	Os02g22090	2	13144846	13149939	pattern formation protein EMB30, putative, expressed
q02_02	Os02g22100	2	13156599	13164110	OsRhmbd6 - Putative Rhomboid homologue, expressed
q02_02	Os02g22140	2	13179015	13184675	ADP-ribosylation factor, putative, expressed
q02_02	Os02g22160	2	13200794	13203753	DNA binding protein, putative, expressed
q02_02	Os02g22190	2	13223111	13227352	glycosyltransferase, putative, expressed
q02_02	Os02g22260	2	13280849	13292533	fruit protein PKIWI502, putative, expressed
q02_02	Os02g22380	2	13367802	13371160	glycosyltransferase protein, putative, expressed
q02_02	Os02g22480	2	13417119	13420215	glycosyltransferase, putative, expressed
q02_02	Os02g22650	2	13495411	13498723	glycosyltransferase, putative, expressed
q02_02	Os02g22680	2	13505264	13507436	integral membrane protein DUF6 containing protein, expressed
q02_02	Os02g22780	2	13560753	13565942	T-complex protein, putative, expressed
q02_02	Os02g23823	2	13759211	13767271	helix-loop-helix DNA-binding domain containing protein, expressed
q02_02	Os02g23890	2	13840404	13848106	protein transporter, putative, expressed
q02_02	Os02g24020	2	13917235	13923065	dihydrodipicolinate reductase, putative, expressed
q02_02	Os02g24080	2	13949423	13951822	SNARE domain containing protein, putative, expressed
q02_02	Os02g24134	2	13977609	13987430	Sec1 family transport protein, putative, expressed
q02_02	Os02g24190	2	14006914	14018123	cyclin-T1-2, putative, expressed
q02_02	Os02g24330	2	14115755	14119386	eukaryotic translation initiation factor 4B, putative, expressed
q02_02	Os02g24340	2	14121103	14123910	1-acyl-sn-glycerol-3-phosphate acyltransferase theta, putative, expressed
q02_02	Os02g24354	2	14124433	14132084	pyridoxal-dependent decarboxylase protein, putative, expressed
q02_02	Os02g24574	2	14240035	14240565	NADPH-dependent oxidoreductase, putative
q02_02	Os02g24576	2	14242355	14242825	chloroplast 30S ribosomal protein S7, putative, expressed
q02_02	Os02g24586	2	14247651	14248055	uncharacterized protein ycf68, putative, expressed
q02_02	Os02g24596	2	14262307	14263269	apocytochrome f precursor, putative, expressed
q02_02	Os02g24598	2	14263499	14264191	chloroplast envelope membrane protein, putative, expressed
q02_02	Os02g24604	2	14264611	14265168	photosystem I assembly protein ycf4, putative, expressed
q02_02	Os02g24612	2	14270096	14270806	ribosomal protein S2, putative, expressed
q02_02	Os02g24614	2	14272033	14274081	DNA-directed RNA polymerase subunit beta, putative, expressed
q02_02	Os02g24624	2	14281752	14281964	conserved hypothetical protein
q02_02	Os02g24626	2	14282189	14282458	uncharacterized protein ycf70, putative
q02_02	Os02g24628	2	14284410	14284598	photosystem II reaction center protein Z, putative, expressed
q02_02	Os02g24632	2	14285072	14286627	photosystem II 44 kDa reaction center protein, putative, expressed
q02_02	Os02g24634	2	14286575	14287636	photosystem II D2 protein, putative, expressed
q02_02	Os02g24642	2	14288946	14289590	photosystem II reaction center protein K precursor, putative, expressed
q02_02	Os02g24700	2	14333106	14334014	OsSAUR8 - Auxin-responsive SAUR gene family member, expressed
q02_02	Os02g24720	2	14337068	14338988	LTPL21 - Protease inhibitor/seed storage/LTP family protein precursor, expressed
q02_02	Os02g24740	2	14355563	14356170	OsSAUR9 - Auxin-responsive SAUR gene family member, expressed
q02_02	Os02g19860	2	11668278	11673605	pre-mRNA-splicing factor ATP-dependent RNA helicase, putative, expressed
q02_05	Os02g36150	2	21788133	21791223	cytochrome P450, putative, expressed
q02_05	Os02g36190	2	21810334	21813460	cytochrome P450, putative, expressed
q02_05	Os02g36210	2	21841059	21847837	ent-kaurene synthase, chloroplast precursor, putative, expressed
q02_05		2	21847001	21858276	RL
q02_05	Os02g36220	2	21853493	21863592	terpene synthase, putative, expressed
q02_05	Os02g36264	2	21886310	21899230	terpene synthase, putative, expressed
q02_05	Os02g36280	2	21904354	21906350	cytochrome P450, putative, expressed
q02_05	Os02g36285	2	21911434	21912631	terpene synthase family, metal binding domain containing protein, expressed
q02_05	Os02g36300	2	21917368	21918679	zinc finger, C3HC4 type domain containing protein, expressed
q02_05	Os02g36320	2	21922917	21923963	RING-H2 finger protein ATL3B precursor, putative, expressed
q02_05	Os02g36330	2	21927567	21928919	RING-H2 finger protein ATL1O, putative, expressed
q02_05	Os02g36340	2	21930617	21935565	riboflavin biosynthesis protein ribAB, chloroplast precursor, putative, expressed
q02_06	Os02g36619	2	22110121	22117660	exo70 exocyst complex subunit, putative, expressed
q02_06		2	22114658	23678820	LA
q02_06	Os02g36700	2	22146420	22150147	sucrose transporter BoSUT1, putative, expressed	x
q02_06	Os02g36710	2	22151432	22156042	SET, putative, expressed
q02_06	Os02g36740	2	22163299	22167383	zinc finger, C3HC4 type, putative, expressed
q02_06	Os02g36770	2	22174923	22178701	galactosyltransferase family protein, putative, expressed
q02_06	Os02g36780	2	22180171	22181019	mTERF domain containing protein, expressed
q02_06	Os02g36810	2	22202698	22204302	cytokinin-O-glucosyltransferase 2, putative, expressed
q02_06	Os02g36830	2	22215057	22217951	cytokinin-O-glucosyltransferase 2, putative, expressed
q02_06	Os02g36840	2	22229412	22231714	cytokinin-O-glucosyltransferase 2, putative, expressed
q02_06	Os02g36845	2	22233461	22234247	membrane associated DUF588 domain containing protein, putative, expressed
q02_06	Os02g36850	2	22234374	22235445	oxygen evolving enhancer protein 3, identical, putative, expressed
q02_06	Os02g36870	2	22244988	22247595	YGL010w, putative, expressed
q02_06	Os02g36880	2	22258833	22260681	No apical meristem protein, putative, expressed	OsNAC1
q02_06	Os02g36890	2	22267920	22270242	MYB family transcription factor, putative, expressed
q02_06	Os02g36924	2	22294657	22301808	OsMADS27 - MADS-box family gene with MIKCc type-box, expressed
q02_06	Os02g36940	2	22311833	22313162	uncharacterized Cys-rich domain containing protein, putative, expressed
q02_06	Os02g36950	2	22319855	22321276	uncharacterized Cys-rich domain containing protein, putative, expressed
q02_06	Os02g36960	2	22327294	22331805	choline transporter-related, putative, expressed	x
q02_06	Os02g36974	2	22333281	22337713	14-3-3 protein, putative, expressed	GF14E
q02_06	Os02g36990	2	22339538	22343504	dynein light chain type 1 family protein, putative, expressed
q02_06	Os02g37000	2	22347063	22348185	mitochondrial prohibitin complex protein 1, putative, expressed
q02_06	Os02g37010	2	22350068	22352009	flavin-containing monooxygenase family protein, putative, expressed
q02_06	Os02g37030	2	22365255	22367333	protein binding protein, putative, expressed
q02_06	Os02g37050	2	22381199	22390006	phosphatidylinositolglycan class N family protein, expressed
q02_06	Os02g37060	2	22390365	22391131	photosystem II 5 kDa protein, chloroplast precursor, putative, expressed
q02_06	Os02g37080	2	22407703	22412324	ASC1, putative, expressed
q02_06	Os02g37090	2	22426234	22428905	hydrolase, alpha/beta fold family domain containing protein, expressed
q02_06	Os02g37109	2	22433562	22434731	vegetative cell wall protein gp1 precursor, putative, expressed
q02_06	Os02g37160	2	22468180	22469788	heavy metal transport/detoxification protein, putative, expressed
q02_06	Os02g37200	2	22481648	22482417	hydrophobin, putative, expressed
q02_06	Os02g37280	2	22545473	22545825	heavy metal transport/detoxification protein, putative, expressed
q02_06	Os02g37290	2	22550981	22551422	heavy metal associated domain containing protein, expressed
q02_06	Os02g37300	2	22553601	22554113	heavy metal associated domain containing protein, expressed
q02_06	Os02g37320	2	22559095	22559507	heavy metal associated domain containing protein, expressed
q02_06	Os02g37330	2	22561898	22562946	heavy metal associated domain containing protein, expressed
q02_06	Os02g37420	2	22599387	22602227	ras-related protein, putative, expressed
q02_06	Os02g37430	2	22602327	22605758	LSM domain containing protein, expressed
q02_06	Os02g37470	2	22617503	22620105	tetratricopeptide repeat containing protein, putative, expressed
q02_06	Os02g37480	2	22622379	22623188	glycine-rich cell wall structural protein precursor, putative, expressed
q02_06	Os02g37490	2	22626272	22627191	glycine-rich cell wall structural protein precursor, putative, expressed
q02_06	Os02g37520	2	22644916	22645593	RNA-binding protein FUS, putative, expressed
q02_06	Os02g37570	2	22662564	22663395	keratin-associated protein 5-3, putative, expressed
q02_06	Os02g37580	2	22666455	22671479	fimbrin-like protein 2, putative, expressed
q02_06	Os02g37590	2	22687278	22692280	glycerophosphoryl diester phosphodiesterase family protein, putative, expressed
q02_06	Os02g37654	2	22722659	22733252	lecithin:cholesterol acyltransferase, putative, expressed
q02_06	Os02g37690	2	22741363	22743361	UDP-glucoronosyl and UDP-glucosyl transferase, putative, expressed
q02_06	Os02g37700	2	22756410	22758226	lecithin:cholesterol acyltransferase, putative, expressed
q02_06	Os02g37710	2	22765762	22766403	lecithine cholesterol acyltransferase, putative, expressed
q02_06	Os02g37750	2	22778090	22778484	lecithine cholesterol acyltransferase, putative, expressed
q02_06	Os02g37760	2	22782750	22785736	lecithine cholesterol acyltransferase, putative, expressed
q02_06	Os02g37770	2	22790088	22790942	lecithin cholesterol acyltransferase, putative, expressed
q02_06	Os02g37780	2	22791279	22791686	lecithine cholesterol acyltransferase, putative, expressed
q02_06	Os02g37800	2	22805645	22808522	lecithin:cholesterol acyltransferase, putative, expressed
q02_06	Os02g37830	2	22822064	22826220	protein kinase domain containing protein, expressed
q02_06	Os02g37862	2	22882102	22884156	60S ribosomal protein L6, putative, expressed
q02_06	Os02g37870	2	22885093	22888128	Brix domain containing protein, putative, expressed
q02_06	Os02g37880	2	22892512	22897444	cyclin G-associated kinase, putative, expressed
q02_06	Os02g37930	2	22927596	22930478	hypoxia-responsive family protein, putative, expressed
q02_06	Os02g37940	2	22930973	22933494	CRP12 - Cysteine-rich family protein precursor, expressed
q02_06	Os02g37970	2	22942416	22943822	DUF581 domain containing protein, expressed
q02_06	Os02g37990	2	22955586	22956428	histamine oxidase, putative
q02_06	Os02g38010	2	22962993	22966046	copper methylamine oxidase precursor, putative, expressed
q02_06	Os02g38020	2	22971563	22975296	inorganic phosphate transporter 2-1, chloroplast precursor, putative, expressed	x
q02_06	Os02g38040	2	22978830	22981571	leucine-rich repeat family protein, putative, expressed
q02_06	Os02g38050	2	22981846	22987596	joka2, putative, expressed
q02_06	Os02g38060	2	22990616	22995388	methyltransferase domain containing protein, expressed
q02_06	Os02g38080	2	22999976	23005321	protein kinase domain containing protein, expressed
q02_06	Os02g38090	2	23024797	23025834	AP2 domain containing protein, expressed
q02_06	Os02g38120	2	23044550	23047396	BTBN3 - Bric-a-Brac, Tramtrack, Broad Complex BTB domain with non-phototropic hypocotyl 3 NPH3 domain, expressed
q02_06	Os02g38130	2	23062842	23066549	no apical meristem protein, putative, expressed
q02_06	Os02g38140	2	23069623	23071993	glycosyl transferase family 17 protein, putative, expressed
q02_06	Os02g38160	2	23083106	23086442	glycosyl transferase family 17 protein, putative, expressed
q02_06	Os02g38200	2	23106931	23110390	dehydrogenase, putative, expressed	x
q02_06	Os02g38210	2	23111937	23113929	elongation factor Tu, putative, expressed
q02_06	Os02g38220	2	23116140	23120469	eukaryotic translation initiation factor 4B, putative, expressed
q02_06	Os02g38230	2	23121133	23123149	high affinity nitrate transporter, putative, expressed	x
q02_06	Os02g38240	2	23126900	23129919	rhodanese family protein, putative, expressed
q02_06	Os02g38250	2	23132028	23140339	EMB1745, putative, expressed
q02_06	Os02g38260	2	23142015	23144272	glycosyl hydrolase family 5 protein, putative, expressed
q02_06	Os02g38290	2	23152692	23154898	cytochrome P450, putative, expressed
q02_06	Os02g38300	2	23159765	23163382	SNF7 domain containing protein, putative, expressed
q02_06	Os02g38320	2	23172608	23174693	BTBZ3 - Bric-a-Brac, Tramtrack, Broad Complex BTB domain with TAZ zinc finger and Calmodulin-binding domains, expressed	x
q02_06	Os02g38340	2	23177472	23182165	actin, putative, expressed
q02_06	Os02g38350	2	23183102	23186473	Regulator of chromosome condensation domain containing protein, expressed
q02_06	Os02g38386	2	23209694	23210456	NBS-LRR disease resistance protein, putative, expressed
q02_06	Os02g38392	2	23211632	23220032	NBS-LRR disease resistance protein, putative, expressed
q02_06	Os02g38410	2	23228772	23230852	ubiquitin family protein, putative, expressed
q02_06	Os02g38430	2	23237153	23241425	steroid nuclear receptor, ligand-binding, putative, expressed
q02_06	Os02g38440	2	23241627	23244640	oxidoreductase, short chain dehydrogenase/reductase family, putative, expressed	x
q02_06	Os02g38470	2	23255086	23262297	B3 DNA binding domain containing protein, expressed
q02_06	Os02g38494	2	23279868	23285375	protein phosphatase 2C, putative, expressed	x
q02_06	Os02g38499	2	23286099	23287232	F-box domain containing protein
q02_06	Os02g38574	2	23324961	23326159	EMB2423, putative, expressed
q02_06	Os02g38580	2	23326336	23331896	protein phosphatase 2C, putative, expressed	x
q02_06	Os02g38589	2	23332434	23333734	OsFBX55 - F-box domain containing protein, expressed
q02_06	Os02g38680	2	23378055	23384640	EMB2423, putative, expressed
q02_06	Os02g38690	2	23385364	23391840	protein phosphatase 2C containing protein, expressed	x
q02_06	Os02g38710	2	23398397	23404718	protein phosphatase 2C containing protein, expressed	x
q02_06	Os02g38720	2	23405352	23406497	OsFBX56 - F-box domain containing protein, expressed
q02_06	Os02g38780	2	23432598	23442374	protein phosphatase 2C containing protein, expressed	x
q02_06	Os02g38800	2	23451715	23454696	26S proteasome non-ATPase regulatory subunit 6, putative, expressed
q02_06	Os02g38804	2	23454982	23460491	protein phosphatase 2C containing protein, expressed	x
q02_06	Os02g38810	2	23461464	23465928	26S proteasome non-ATPase regulatory subunit 6, putative, expressed
q02_06	Os02g38840	2	23480215	23486812	glucose-6-phosphate 1-dehydrogenase, cytoplasmic isoform, putative, expressed	x
q02_06	Os02g38900	2	23514549	23517604	cytosolic Fe-S cluster assembling factor NBP35, putative, expressed
q02_06	Os02g38920	2	23527518	23530251	glyceraldehyde-3-phosphate dehydrogenase, putative, expressed	x
q02_06	Os02g38930	2	23531392	23533277	cytochrome P450 71D7, putative, expressed
q02_06	Os02g38940	2	23535117	23536974	cytochrome P450, putative, expressed
q02_06	Os02g38950	2	23538347	23540253	PPR repeat containing protein, expressed
q02_06	Os02g38980	2	23549174	23554382	bromodomain domain containing protein, expressed
q02_06	Os02g39000	2	23559740	23561669	remorin C-terminal domain containing protein, putative, expressed
q02_06	Os02g39010	2	23562276	23566153	cyclin-dependent kinase G-1, putative, expressed
q02_06	Os02g39030	2	23572961	23575571	transmembrane protein 17, putative, expressed
q02_06	Os02g39040	2	23575780	23578282	mTERF domain containing protein, expressed
q02_06	Os02g39050	2	23578398	23580847	pre-mRNA-splicing factor ISY1, putative, expressed
q02_06	Os02g39060	2	23581962	23583826	RNA recognition motif containing protein, putative, expressed
q02_06	Os02g39064	2	23585294	23587742	osFTL5 FT-Like5 homologous to Flowering Locus T gene; contains Pfam profile PF01161: Phosphatidylethanolamine-binding protein, expressed
q02_06	Os02g39070	2	23597841	23601721	vesicle transport protein GOT1B, putative, expressed
q02_06	Os02g39100	2	23612002	23614519	fasciated ear2, putative, expressed
q02_06	Os02g39140	2	23643092	23651534	helix-loop-helix DNA-binding domain containing protein, expressed
q02_06	Os02g39160	2	23653299	23659174	hydroxymethylbutenyl 4-diphosphate synthase, putative, expressed
q02_06	Os02g39170	2	23662619	23664459	GDSL-like lipase/acylhydrolase, putative, expressed
q02_06	Os02g39200	2	23677345	23682665	nucleotide-sugar transporter family protein, putative, expressed	x
q02_03	Os02g40000	2	24196057	24201431	trafficking protein particle complex subunit, putative, expressed
q02_03	Os02g40010	2	24223305	24228766	phosphoribosyl transferase, putative, expressed
q02_03	Os02g40030	2	24235668	24239781	transporter family protein, putative, expressed	x
q02_03	Os02g40070	2	24261671	24266297	AP2-like ethylene-responsive transcription factor PLETHORA 2, putative, expressed
q02_03	Os02g40080	2	24268151	24270021	tic20, putative, expressed
q02_03	Os02g40090	2	24270234	24273675	transporter-related, putative, expressed	x
q02_03	Os02g40100	2	24276308	24281041	plant protein of unknown function DUF869 domain containing protein, expressed
q02_03		2	24278307		Na, Na/K
q02_03	Os02g40130	2	24293135	24293959	leucine-rich, putative, expressed
q02_03	Os02g40180	2	24315760	24318863	receptor-like protein kinase 5 precursor, putative, expressed
q02_03	Os02g40190	2	24323432	24324493	receptor kinase, putative, expressed
q02_03	Os02g40200	2	24327114	24331291	receptor-like protein kinase precursor, putative, expressed
q02_03	Os02g40240	2	24350428	24354694	receptor kinase, putative, expressed
q02_03	Os02g40260	2	24372805	24374496	uncharacterized protein At4g06744 precursor, putative, expressed
q02_07	Os02g40430	2	24489115	24501837	HEAT repeat family protein, putative, expressed
q02_07	Os02g40440	2	24516374	24518200	GDSL-like lipase/acylhydrolase, putative, expressed
q02_07	Os02g40450	2	24518227	24527233	DEAD/DEAH box helicase domain containing protein, expressed
q02_07	Os02g40454	2	24526907	24530961	serine/threonine protein phosphatase 2A 55 kDa regulatory subunit B, putative, expressed	x
q02_07	Os02g40460	2	24531291	24534829	S1 RNA binding domain containing protein, expressed
q02_07		2	24553256		RL
q02_07	Os02g40500	2	24566319	24568216	OsGrx_C2.1 - glutaredoxin subgroup I, expressed
q02_07	Os02g40510	2	24569294	24572560	response regulator receiver domain containing protein, expressed
q02_07	Os02g40514	2	24573390	24575344	h/ACA ribonucleoprotein complex subunit 3, putative, expressed
q02_07	Os02g40530	2	24580382	24582527	MYB family transcription factor, putative, expressed
q02_07	Os02g40550	2	24595175	24596968	Lung seven transmembrane receptor domain containing protein, putative, expressed
q02_07	Os02g40664	2	24645498	24651204	zinc finger family protein, putative, expressed
q02_08	Os02g42150	2	25348221	25351742	OsWAK14 - OsWAK receptor-like protein kinase, expressed
q02_08	Os02g42160	2	25356746	25360011	OsWAK15 - OsWAK receptor-like protein kinase, expressed
q02_08	Os02g42170	2	25364634	25365667	phospholipase, putative, expressed
q02_08	Os02g42190	2	25374692	25377893	OsWAK16 - OsWAK receptor-like protein kinase, expressed
q02_08	Os02g42200	2	25379779	25392811	transcription factor-related, putative, expressed
q02_08	Os02g42210	2	25392975	25394765	membrane-associated salt-inducible protein like, putative, expressed
q02_08	Os02g42230	2	25404409	25408368	RPA2B - Putative single-stranded DNA binding complex subunit 2, expressed
q02_08	Os02g42250	2	25411509	25412468	5-azacytidine resistance protein related, putative, expressed
q02_08	Os02g42270	2	25414711	25415658	stage II sporulation protein E, putative, expressed
q02_08	Os02g42280	2	25423693	25426421	UDP-glucoronosyl/UDP-glucosyl transferase family protein, putative, expressed
q02_08	Os02g42290	2	25431277	25432725	OsClp3 - Putative Clp protease homologue, expressed	OsCLP3
q02_08	Os02g42310	2	25442875	25450129	OsSCP8 - Putative Serine Carboxypeptidase homologue, expressed
q02_08		2	25445687	25445690
q02_08	Os02g42314	2	25450892	25454110	ubiquitin-conjugating enzyme, putative, expressed
q02_08	Os02g42320	2	25454224	25458627	peptidase, T1 family, putative, expressed
q02_08	Os02g42330	2	25459397	25462730	nitrilase, putative, expressed
q02_08	Os02g42350	2	25465706	25469618	nitrilase, putative, expressed
q02_08	Os02g42370	2	25488084	25491732	receptor-like protein kinase 2 precursor, putative, expressed
q02_08	Os02g42374	2	25491956	25494117	e2f-associated phosphoprotein, putative, expressed
q02_08	Os02g42380	2	25497325	25498429	TCP family transcription factor, putative, expressed
q02_08	Os02g42400	2	25508403	25508925	bolA-like family protein, putative, expressed
q02_08	Os02g42406	2	25510873	25513587	DEAD-box ATP-dependent RNA helicase, putative, expressed
q02_08	Os02g42412	2	25514508	25515647	F-box/LRR-repeat protein 2, putative, expressed
q02_08	Os02g42430	2	25523466	25524380	GEM, putative, expressed
q02_08	Os02g42440	2	25527601	25529056	GEM, putative, expressed
q02_08	Os02g42450	2	25539458	25540426	RIPER1 - Ripening-related family protein precursor, expressed
q02_09	Os02g42950	2	25839311	25842729	YABBY domain containing protein, putative, expressed
q02_09	Os02g42960	2	25855532	25859143	thylakoid lumenal protein, putative, expressed
q02_09	Os02g42970	2	25859504	25860983	NAC domain containing protein, putative, expressed	x
q02_09	Os02g42990	2	25878901	25879880	OsSAUR11 - Auxin-responsive SAUR gene family member, expressed
q02_09	Os02g43000	2	25885022	25886770	cysteine-rich repeat secretory protein 15 precursor, putative, expressed
q02_09		2	25885060	25990477	iTIL, iSHOOT, RL
q02_09	Os02g43010	2	25890441	25895244	vacuolar-processing enzyme precursor, putative, expressed
q02_09	Os02g43020	2	25895454	25899931	heat shock protein STI, putative, expressed
q02_09	Os02g43030	2	25909939	25910909	integral membrane protein, putative, expressed
q02_09	Os02g43050	2	25922315	25927450	kinesin motor domain containing protein, expressed
q02_09	Os02g43080	2	25940341	25944110	PPR repeat domain containing protein, putative, expressed
q02_09	Os02g43090	2	25946390	25955327	myristoyl-acyl carrier protein thioesterase, chloroplast precursor, putative, expressed
q02_09	Os02g43110	2	25957160	25959377	sodium/calcium exchanger 1 precursor, putative, expressed	OsMHX2
q02_09	Os02g43120	2	25967752	25968734	zinc finger, C3HC4 type domain containing protein, expressed
q02_09	Os02g43130	2	25972448	25978887	kinesin motor domain containing protein, expressed
q02_09	Os02g43150	2	25996914	25999176	GATA zinc finger domain containing protein, expressed
q02_09	Os02g43170	2	26027785	26029489	B-box zinc finger family protein, putative, expressed
q02_09	Os02g43180	2	26031508	26033900	OsGrx_C3 - glutaredoxin subgroup I, expressed
q02_09	Os02g43194	2	26034320	26041422	aldehyde dehydrogenase, putative, expressed
q02_09	Os02g43220	2	26046025	26046681	polyamine oxidase, putative, expressed
q02_09	Os02g43250	2	26052820	26054216	receptor-like protein kinase precursor, putative, expressed
q02_10	Os02g45980	2	28014822	28020814	ZR1 protein, putative, expressed
q02_10	Os02g46030	2	28041115	28044149	MYB family transcription factor, putative, expressed
q02_10	Os02g46080	2	28078995	28081773	protein phosphatase 2C, putative, expressed	x
q02_10	Os02g46090	2	28086381	28092152	CAMK_CAMK_like.15 - CAMK includes calcium/calmodulin depedent protein kinases, expressed	x
q02_10	Os02g46100	2	28096979	28098033	RING-H2 finger protein, putative, expressed
q02_10	Os02g46120	2	28108634	28113427	regulatory protein, putative, expressed
q02_10		2	28113111		LA
q02_10	Os02g46130	2	28113604	28118991	tRNA synthetases class II domain containing protein, expressed
q02_10	Os02g46140	2	28122304	28124165	OsFBX59 - F-box domain containing protein, expressed
q02_10	Os02g46150	2	28123211	28128165	GAMM1 protein-like, putative, expressed
q02_10	Os02g46180	2	28136329	28137459	DUF581 domain containing protein, expressed
q02_10	Os02g46190	2	28144188	28144661	DUF581 domain containing protein, expressed
q02_10	Os02g46210	2	28153272	28154641	DUF581 domain containing protein, expressed
q02_10	Os02g46260	2	28212066	28217277	OsSCP9 - Putative Serine Carboxypeptidase homologue, expressed
q02_11		2	28486697	29118703	ROOT, SHOOT
q02_11	Os02g46680	2	28487549	28498680	multidrug resistance protein, putative, expressed
q02_11	Os02g46690	2	28511899	28514171	OsFBD8 - F-box and FBD domain containing protein, expressed
q02_11	Os02g46700	2	28517115	28521016	GCN5-related N-acetyltransferase, putative, expressed
q02_11	Os02g46720	2	28532901	28536992	ara54-like RING finger protein, putative, expressed
q02_11	Os02g46740	2	28545174	28548339	RWD domain containing protein, expressed
q02_11	Os02g46760	2	28552739	28553761	STE_MEK_ste7_MAP2K.4 - STE kinases include homologs to sterile 7, sterile 11 and sterile 20 from yeast, expressed
q02_11	Os02g46770	2	28555794	28556234	receptor protein kinase-like protein At4g34220 precursor, putative, expressed
q02_11	Os02g46780	2	28558086	28560022	MYB family transcription factor, putative, expressed
q02_11	Os02g46810	2	28574011	28574592	amino acid transporter, putative, expressed	x
q02_11	Os02g46850	2	28581546	28584456	oligopeptide transporter, putative, expressed	x
q02_11	Os02g46860	2	28585303	28587981	oligopeptide transporter 4, putative, expressed	x
q02_11	Os02g46910	2	28621982	28624683	glycosyl hydrolases family 16, putative, expressed
q02_11	Os02g46930	2	28642773	28645623	jmjC domain containing protein, expressed
q02_11	Os02g46940	2	28652755	28655515	MYB family transcription factor, putative, expressed
q02_11	Os02g46962	2	28673002	28676872	VHS and GAT domain containing protein, expressed
q02_11	Os02g46970	2	28677203	28680902	AMP-binding domain containing protein, expressed
q02_11	Os02g46980	2	28681681	28683849	pentatricopeptide, putative, expressed
q02_11	Os02g46990	2	28689500	28694158	AAA-type ATPase family protein, putative, expressed
q02_11	Os02g47010	2	28696678	28700851	secretory carrier-associated membrane protein, putative, expressed
q02_11	Os02g47020	2	28701804	28704409	phosphoribulokinase/Uridine kinase family protein, expressed
q02_11	Os02g47060	2	28726783	28730933	WRKY66, expressed
q02_11	Os02g47090	2	28749597	28753097	peptide transporter PTR2, putative, expressed	x
q02_11	Os02g47110	2	28755170	28758865	ADP-ribosylation factor, putative, expressed
q02_11	Os02g47120	2	28759900	28767285	region found in RelA/SpoT proteins containing protein, expressed
q02_11	Os02g47140	2	28772913	28774240	L11 domain containing ribosomal protein, putative, expressed
q02_11	Os02g47150	2	28777004	28784587	DNA topoisomerase 2, putative, expressed
q02_11	Os02g47160	2	28789270	28794925	OsWAK17 - OsWAK short gene, expressed
q02_11	Os02g47180	2	28802793	28805992	WD repeat-containing protein, putative, expressed
q02_11	Os02g47190	2	28808920	28811976	MYB family transcription factor, putative, expressed
q02_11	Os02g47210	2	28815466	28818791	amino acid permease family protein, putative, expressed
q02_11	Os02g47220	2	28820795	28826658	CPuORF20 - conserved peptide uORF-containing transcript, expressed
q02_11	Os02g47230	2	28826708	28833632	Disease resistance/zinc finger/chromosome condensation-like region protein, putative, expressed
q02_11	Os02g47280	2	28863173	28866997	growth-regulating factor, putative, expressed
q02_11	Os02g47310	2	28893961	28897548	Cyclopropane-fatty-acyl-phospholipid synthase, putative, expressed
q02_11	Os02g47320	2	28898090	28900862	vacuolar ATPase G subunit, putative, expressed
q02_11	Os02g47350	2	28914744	28916890	oxidoreductase, short chain dehydrogenase/reductase family, putative, expressed	x
q02_11	Os02g47360	2	28917800	28920757	PPR repeat domain containing protein, putative, expressed
q02_11	Os02g47370	2	28921176	28921795	transcription factor TF2, putative, expressed
q02_11	Os02g47400	2	28935436	28939272	pectinacetylesterase domain containing protein, expressed
q02_11	Os02g47410	2	28939743	28948417	protein kinase, putative, expressed
q02_11	Os02g47420	2	28952897	28959125	ATROPGEF7/ROPGEF7, putative, expressed
q02_11	Os02g47440	2	28967576	28971989	syntaxin, putative, expressed
q02_11	Os02g47470	2	28995717	28998581	cytochrome P450, putative, expressed
q02_11	Os02g47500	2	29021664	29025077	nodulin, putative, expressed
q02_11	Os02g47510	2	29026070	29028259	9-cis-epoxycarotenoid dioxygenase 1, chloroplast precursor, putative, expressed
q02_11	Os02g47560	2	29059281	29062623	DNA-binding protein, putative, expressed
q02_11	Os02g47570	2	29069440	29072124	phosphatase, putative, expressed
q02_11	Os02g47590	2	29078261	29081262	ornithine carbamoyltransferase, putative, expressed
q02_11	Os02g47600	2	29081821	29086715	soluble inorganic pyrophosphatase, putative, expressed
q02_11	Os02g47610	2	29094969	29097451	nmrA-like family domain containing protein, expressed
q02_11	Os02g47620	2	29098995	29101290	hydrolase, alpha/beta fold family domain containing protein, expressed
q02_11	Os02g47640	2	29108497	29112230	OsFBT4 - F-box and tubby domain containing protein, expressed
q02_11	Os02g47650	2	29113548	29115698	universal stress protein domain containing protein, putative, expressed
q02_11	Os02g47660	2	29116625	29119404	basic helix-loop-helix, putative, expressed
q02_03	Os02g57460	2	35216213	35217836	RING-H2 finger protein ATL5G, putative, expressed
q02_03	Os02g57470	2	35218310	35221098	tetratricopeptide repeat containing protein, putative, expressed
q02_03	Os02g57480	2	35222052	35224134	transferase family protein, putative, expressed
q02_03	Os02g57490	2	35227296	35228609	DUF260 domain containing protein, putative, expressed
q02_03	Os02g57510	2	35234126	35238028	SNARE domain containing protein, putative, expressed
q02_03	Os02g57520	2	35242145	35243851	DNA binding protein, putative, expressed
q02_03	Os02g57530	2	35251393	35256043	ethylene receptor, putative, expressed
q02_03	Os02g57540	2	35256139	35258235	60S ribosomal protein L28-1, putative, expressed
q02_03	Os02g57550	2	35261258	35261845	ZOS2-18 - C2H2 zinc finger protein, expressed
q02_03	Os02g57560	2	35263166	35265393	tyrosine protein kinase domain containing protein, putative, expressed
q02_03	Os02g57570	2	35267660	35268830	MATE efflux family protein, putative, expressed
q02_03	Os02g57580	2	35269218	35270257	anthocyanin permease, putative, expressed
q02_03	Os02g57590	2	35271587	35274782	rRNA 2-O-methyltransferase fibrillarin 2, putative, expressed
q02_03	Os02g57620	2	35286785	35290716	Citrate transporter protein, putative, expressed	x
q02_03	Os02g57630	2	35293411	35296557	ubiquitin carboxyl-terminal hydrolase, family 1, putative, expressed
q02_03	Os02g57640	2	35297556	35302263	KH domain containing protein, putative, expressed
q02_03	Os02g57650	2	35303193	35307280	No apical meristem protein, putative, expressed	OsNTL6
q02_03	Os02g57660	2	35307392	35313635	phosphatidylinositol-4-phosphate 5-kinase, putative, expressed
q02_03		2	35313501	35313501	K
q02_03	Os02g57670	2	35320313	35322987	ribosomal L9, putative, expressed
q02_03	Os02g57690	2	35325611	35331920	kelch repeat protein, putative, expressed
q02_03	Os02g57700	2	35334956	35340821	protein kinase, putative, expressed
q02_03	Os02g57710	2	35341719	35347457	signal peptide peptidase-like 2B, putative, expressed
q02_03	Os02g57720	2	35349673	35351454	aquaporin protein, putative, expressed	x
q02_03	Os02g57750	2	35362824	35368901	protein binding protein, putative, expressed
q02_03	Os02g57760	2	35370515	35373858	O-methyltransferase, putative, expressed
q02_03	Os02g57770	2	35376562	35378827	glycosyl hydrolases family 16, putative, expressed
q02_03	Os02g57790	2	35389604	35390587	ZOS2-19 - C2H2 zinc finger protein, expressed
q02_03	Os02g57800	2	35400295	35403096	PPR repeat containing protein, expressed
q02_03	Os02g57810	2	35409423	35411018	cytochrome P450, putative, expressed
q03_05	Os03g01240	3	152358	170125	CCR4-Not complex component, Not1domain containing protein, expressed
q03_05	Os03g01260	3	179154	180206	expansin precursor, putative, expressed
q03_05	Os03g01270	3	189333	191297	expansin precursor, putative, expressed
q03_05	Os03g01290	3	202527	205750	peptide transporter PTR2, putative, expressed	x
q03_05	Os03g01300	3	208330	211839	LTPL114 - Protease inhibitor/seed storage/LTP family protein precursor, expressed
q03_05	Os03g01320	3	219977	221070	LTPL116 - Protease inhibitor/seed storage/LTP family protein precursor, expressed
q03_05	Os03g01330	3	235794	236750	sodium/potassium/calcium exchanger 1, putative, expressed	xx
q03_05		3	270110		SLA
q03_05	Os03g01365	3	277183	278705	protein phosphatase-2c, putative, expressed	x
q03_05	Os03g01410	3	293668	294916	Leucine Rich Repeat family protein, expressed
q03_05	Os03g01530	3	339986	341796	tubulin/FtsZ domain containing protein, putative, expressed
q03_05	Os03g01540	3	344307	347004	DNA binding protein, putative, expressed
q03_01		3	13477700		iR_S
q03_01	Os03g23935	3	13571003	13577356	WD domain, G-beta repeat domain containing protein, expressed
q03_02	Os03g27110	3	15528226	15530171	hydrolase protein, putative, expressed
q03_02	Os03g27120	3	15530613	15532459	ICE-like protease p20 domain containing protein, putative, expressed
q03_02	Os03g27170	3	15563469	15564927	ICE-like protease p20 domain containing protein, putative, expressed
q03_02		3	15563875	15685034	iLA
q03_02	Os03g27190	3	15567899	15572135	ICE-like protease p20 domain containing protein, putative, expressed
q03_02	Os03g27210	3	15584826	15587152	LOL3, putative, expressed
q03_02	Os03g27230	3	15603830	15608753	phospho-2-dehydro-3-deoxyheptonate aldolase, chloroplast precursor, putative, expressed
q03_02	Os03g27250	3	15614227	15621590	OsFBO14 - F-box and other domain containing protein, expressed
q03_02	Os03g27260	3	15622131	15624526	40S ribosomal protein S6, putative, expressed
q03_02	Os03g27280	3	15628100	15632465	CAMK_CAMK_like.19 calcium/calmodulin dependent protein kinases, expressed	SAPK1
q03_02	Os03g27290	3	15637841	15642536	cytochrome c oxidase subunit, putative, expressed
q03_02	Os03g27310	3	15645605	15648242	histone H3, putative, expressed
q03_02	Os03g27320	3	15648901	15652157	steroid binding protein, putative, expressed
q03_02	Os03g27350	3	15661851	15665670	cysteine protease ATG4, putative, expressed
q03_02	Os03g27360	3	15668225	15669478	RING-H2 finger protein ATL5H precursor, putative, expressed
q03_02	Os03g27370	3	15673720	15679214	phospholipase D, putative, expressed
q03_02	Os03g27390	3	15685542	15689245	CPuORF35 - conserved peptide uORF-containing transcript, expressed
q03_03		3	15697407	16253524	iSLA
q03_03	Os03g27450	3	15747272	15752378	ADP-ribosylation factor, putative, expressed
q03_03	Os03g27460	3	15751337	15756106	heat shock protein DnaJ, putative, expressed
q03_03	Os03g27480	3	15763402	15767313	OsSCP14 - Putative Serine Carboxypeptidase homologue, expressed
q03_03	Os03g27510	3	15780111	15784915	OsSCP15 - Putative Serine Carboxypeptidase homologue, expressed
q03_03	Os03g27530	3	15789733	15796658	OsSCP16 - Putative Serine Carboxypeptidase homologue, expressed
q03_03	Os03g27550	3	15801286	15801911	OsSCP17 - Putative Serine Carboxypeptidase homologue, expressed
q03_03	Os03g27590	3	15823663	15829107	OsSCP18 - Putative Serine Carboxypeptidase homologue, expressed
q03_03	Os03g27610	3	15836613	15838435	patatin, putative, expressed
q03_03	Os03g27760	3	15908031	15912222	nodulation protein-related, putative, expressed
q03_03	Os03g27770	3	15923873	15927434	heme oxygenase 2, putative, expressed
q03_03	Os03g27780	3	15932524	15936871	protein phosphotase protein, putative, expressed
q03_03	Os03g27790	3	15937047	15937620	EF hand family protein, putative
q03_03	Os03g27800	3	15939136	15943433	paramyosin, putative, expressed
q03_03	Os03g27840	3	15986425	15992835	splicing factor, arginine/serine-rich 16, putative, expressed
q03_03	Os03g27880	3	16016493	16018739	tetratricopeptide-like helical, putative, expressed
q03_03	Os03g27900	3	16025189	16026190	ZIM motif family protein, expressed
q03_03	Os03g27930	3	16038993	16045538	RNA cap guanine-N2 methyltransferase domain containing protein, expressed
q03_03	Os03g27950	3	16051260	16058325	Ser/Thr protein phosphatase family protein, putative, expressed	x
q03_03	Os03g27960	3	16061151	16065169	sodium/calcium exchanger protein, putative, expressed	OsCAX2
q03_03	Os03g27970	3	16065984	16067702	WD domain, G-beta repeat domain containing protein, expressed
q03_03	Os03g27980	3	16071005	16072780	glucan endo-1,3-beta-glucosidase precursor, putative, expressed
q03_03	Os03g27990	3	16072832	16078897	STRUBBELIG-RECEPTOR FAMILY 7 precursor, putative, expressed
q03_03	Os03g28040	3	16117257	16117934	zinc finger, C3HC4 type domain containing protein, expressed
q03_03	Os03g28080	3	16135837	16137124	ring-H2 zinc finger protein, putative, expressed
q03_03	Os03g28090	3	16151224	16153558	pectinesterase, putative, expressed
q03_03	Os03g28120	3	16163989	16167050	potassium channel protein, putative, expressed	OsKAT1
q03_03	Os03g28130	3	16171331	16172869	OsFBX94 - F-box domain containing protein, expressed
q03_03	Os03g28140	3	16182022	16192749	1-phosphatidylinositol-4-phosphate 5-kinase/ zinc ion binding protein, putative, expressed
q03_03	Os03g28160	3	16209132	16210084	jacalin-like lectin domain containing protein, expressed
q03_03	Os03g28190	3	16227657	16228190	dirigent, putative, expressed
q03_04	Os03g36750	3	20379616	20387075	cbbY, putative, expressed
q03_04	Os03g36780	3	20403002	20417526	elongation factor, putative, expressed
q03_04	Os03g36790	3	20420749	20426328	tobamovirus multiplication protein, putative, expressed
q03_04		3	20480219		iSHOOT
q03_04	Os03g36910	3	20484942	20487487	SAM-dependent methyltransferase, putative, expressed
q03_04	Os03g36920	3	20485905	20491235	disease resistance protein, putative, expressed
q03_04	Os03g36930	3	20492378	20496911	DEAD-box ATP-dependent RNA helicase, putative, expressed
q03_04	Os03g37010	3	20515439	20519238	glycosyltransferase, putative, expressed
q03_04	Os03g37070	3	20550478	20550912	cytochrome P450 71E1, putative, expressed
q03_04	Os03g37080	3	20551642	20558012	cytochrome P450, putative, expressed
q03_04	Os03g37100	3	20563322	20565066	DTW domain containing protein, putative, expressed
q03_04	Os03g37130	3	20574241	20579388	ATPAP18/PAP18, putative, expressed
q03_06	Os03g49190	3	28021862	28022837	oleosin, putative, expressed
q03_06	Os03g49200	3	28023221	28026612	WD domain, G-beta repeat domain containing protein, expressed
q03_06	Os03g49210	3	28029404	28035119	BRCA1 C Terminus domain containing protein, expressed
q03_06	Os03g49220	3	28035486	28038970	adenylosuccinate synthetase, chloroplast precursor, putative, expressed
q03_06	Os03g49230	3	28039346	28042378	acetyltransferase, GNAT family, putative, expressed
q03_06	Os03g49250	3	28045992	28048141	OsFBO16 - F-box and other domain containing protein, expressed
q03_06	Os03g49260	3	28049441	28053725	lipoxygenase, putative, expressed
q03_06	Os03g49270	3	28054565	28055202	THION36 - Plant thionin family protein precursor, expressed
q03_06	Os03g49280	3	28058425	28058695	THION37 - Plant thionin family protein precursor, putative, expressed
q03_06	Os03g49300	3	28064024	28064492	THION38 - Plant thionin family protein precursor, putative, expressed
q03_06	Os03g49310	3	28069136	28069429	THION39 - Plant thionin family protein precursor, expressed
q03_06	Os03g49350	3	28091611	28094613	lipozygenase protein, putative, expressed
q03_06		3	28101825	28141030	LA
q03_06	Os03g49380	3	28106903	28113300	lipoxygenase, putative, expressed
q03_06	Os03g49400	3	28116620	28124217	ethylene-insensitive protein, putative, expressed
q03_06	Os03g49420	3	28128677	28137136	HEAT repeat family protein, putative, expressed
q03_06	Os03g49430	3	28138873	28141954	pre-mRNA-splicing factor, putative, expressed
q03_06	Os03g49440	3	28143097	28146332	phosphatase, putative, expressed
q03_06	Os03g49464	3	28151930	28159181	tetratricopeptide-like helical, putative, expressed
q03_06	Os03g49480	3	28160047	28161410	elongation of fatty acids protein 2, putative, expressed
q03_06	Os03g49500	3	28169807	28174250	ethylene receptor, putative, expressed
q03_06	Os03g49510	3	28180227	28186143	phosphatidylinositol-4-phosphate 5-kinase, putative, expressed
q03_06	Os03g49520	3	28186201	28190115	pinin/SDK/memA protein, putative, expressed
q03_06	Os03g49524	3	28193785	28196514	anthocyanidin 3-O-glucosyltransferase, putative, expressed
q03_06	Os03g49550	3	28219431	28221314	glucosyltransferase, putative, expressed
q04_01	Os04g04950	4	2390278	2398419	copper methylamine oxidase precursor, putative, expressed
q04_01	Os04g04980	4	2413801	2415039	pyridoxal-dependent decarboxylase protein, putative, expressed
q04_01	Os04g05010	4	2426736	2429504	CBS domain containing membrane protein, putative, expressed
q04_01	Os04g05030	4	2441510	2447788	serine-rich 25 kDa antigen protein, putative, expressed
q04_01		4	2476275	2480523	K
q04_01	Os04g05050	4	2480533	2485914	pectate lyase precursor, putative, expressed
q04_01	Os04g05060	4	2493571	2495303	cytochrome P450 94A1, putative, expressed
q04_01	Os04g05080	4	2511483	2514711	vacuolar ATP synthase subunit F, putative, expressed
q04_02	Os04g32070	4	19233125	19235217	dehydrogenase/reductase, putative, expressed
q04_02	Os04g32080	4	19236670	19238881	11-beta-hydroxysteroid dehydrogenase, putative, expressed
q04_02	Os04g32110	4	19269218	19271345	ACT domain containing protein, expressed
q04_02	Os04g32140	4	19280319	19281434	microneme protein Sm70, putative, expressed
q04_02	Os04g32150	4	19283299	19286883	amidohydrolase family protein, expressed
q04_02		4	19300224		Na
q04_02	Os04g32270	4	19334510	19338608	membrane-anchored ubiquitin-fold protein, putative, expressed
q04_02	Os04g32300	4	19356400	19356807	OsGrx_C9 - glutaredoxin subgroup III, expressed
q04_02	Os04g32310	4	19365855	19371154	serine/threonine-protein kinase NAK, putative, expressed
q04_02	Os04g32320	4	19373689	19376928	glycerophosphoryl diester phosphodiesterase family protein, putative, expressed
q04_02	Os04g32330	4	19378282	19382778	dihydrolipoyllysine-residue succinyltransferase component of 2-oxoglutarate dehydrogenase complex, mitochondrial precursor, putative, expressed
q04_02	Os04g32340	4	19383372	19391637	RNA-binding motif protein, putative, expressed
q04_02	Os04g32350	4	19398845	19401436	RNA polymerase III RPC4 domain containing protein, expressed
q04_03	Os04g33420	4	20229222	20230813	DNA-binding protein S1FA, putative, expressed
q04_03	Os04g33400	4	20236216	20238126	OsFBLD2 - F-box, LRR and FBD domain containing protein, expressed
q04_03	Os04g33460	4	20239790	20243460	1,4-alpha-glucan-branching enzyme 2, chloroplast precursor, putative, expressed
q04_03	Os04g33470	4	20245221	20249961	Ser/Thr protein phosphatase family protein, putative, expressed	x
q04_03	Os04g33480	4	20250089	20255825	histone deacetylase, putative, expressed
q04_03	Os04g33490	4	20256137	20259317	neutral/alkaline invertase, putative, expressed
q04_03	Os04g33500	4	20260053	20261564	protein kinase, putative, expressed
q04_03	Os04g33520	4	20280360	20281977	RCLEA6 - Root cap and Late embryogenesis related family protein precursor, expressed
q04_03	Os04g33530	4	20283434	20285410	Ser/Thr protein phosphatase family protein, putative, expressed	x
q04_03		4	20318757		TIL
q04_03	Os04g33570	4	20319029	20321514	RCN4 Centroradialis-like1 homologous to TFL1 gene; contains Pfam profile PF01161: Phosphatidylethanolamine-binding protein, expressed
q04_03	Os04g33580	4	20327397	20328404	insoluble protein, putative, expressed
q04_03	Os04g33590	4	20338877	20345058	hydrolase, alpha/beta fold family protein, putative, expressed
q04_03	Os04g33600	4	20348436	20353555	hydrolase, alpha/beta fold family protein, putative, expressed
q04_03	Os04g33630	4	20365611	20369229	2Fe-2S iron-sulfur cluster binding domain containing protein, expressed
q04_03	Os04g33640	4	20372913	20377959	glycosyl hydrolases family 17, putative, expressed
q04_03	Os04g33660	4	20388100	20390008	bifunctional monodehydroascorbate reductase and carbonic anhydrasenectarin-3 precursor, putative, expressed	x
q04_03	Os04g33680	4	20393546	20395294	glutaredoxin, putative, expressed
q04_03	Os04g33690	4	20398093	20405810	sec23/Sec24 trunk domain containing protein, expressed
q04_03	Os04g33700	4	20406006	20410406	ABC transmembrane transporter domain containing protein, expressed	x
q04_03	Os04g33720	4	20412315	20415242	glycosyl hydrolases, putative, expressed
q04_04	Os04g35420	4	21547034	21558315	helicase conserved C-terminal domain containing protein, expressed
q04_04	Os04g35430	4	21559229	21565988	PHD-finger domain containing protein, expressed
q04_04	Os04g35480	4	21591640	21595329	CDK5RAP1, putative, expressed
q04_04	Os04g35500	4	21600633	21601904	ZF-HD protein dimerisation region containing protein, expressed
q04_04	Os04g35510	4	21609373	21611508	CENP-E-like kinetochore protein, putative, expressed
q04_04		4	21610862		RL
q04_04	Os04g35520	4	21622953	21627315	OsAPx7 - Stromal Ascorbate Peroxidase encoding gene 5,8, expressed	x
q04_04	Os04g35540	4	21637782	21642647	amino acid permease family protein, putative, expressed
q04_04	Os04g35560	4	21662078	21664360	glutathione S-transferase, putative, expressed
q04_04	Os04g35570	4	21682409	21688306	Regulator of chromosome condensation domain containing protein, expressed
q04_04	Os04g35590	4	21695440	21698631	thioesterase family protein, putative, expressed
q04_04	Os04g35600	4	21699922	21702993	OsPDIL1-2 protein disulfide isomerase PDIL1-2, expressed
q04_04	Os04g35610	4	21703600	21705657	pentatricopeptide, putative, expressed
q04_05	Os04g50020	4	29827863	29828919	heavy-metal-associated domain-containing protein, putative, expressed
q04_05	Os04g50030	4	29831237	29833007	DNA binding protein, putative, expressed
q04_05	Os04g50060	4	29857542	29860559	GRAS family transcription factor domain containing protein, expressed
q04_05	Os04g50070	4	29863255	29863836	ZOS4-13 - C2H2 zinc finger protein, expressed
q04_05	Os04g50090	4	29877890	29881295	helix-loop-helix DNA-binding protein, putative, expressed
q04_05	Os04g50100	4	29883205	29885139	RING-H2 finger protein ATL5G, putative, expressed
q04_05	Os04g50110	4	29888072	29891194	RNA recognition motif containing protein, putative, expressed
q04_05	Os04g50120	4	29894656	29896857	zinc-binding protein, putative, expressed
q04_05		4	29922354	29922382	LA
q04_05	Os04g50200	4	29958106	29959638	OsFBX151 - F-box domain containing protein, expressed
q04_05	Os04g50204	4	29964977	29968171	protein transport protein-related, putative, expressed
q04_05	Os04g50208	4	29969234	29972696	phosphoenolpyruvate carboxykinase, putative, expressed
q04_05	Os04g50216	4	29975239	29977835	SNARE associated Golgi protein, putative, expressed
q04_05	Os04g50660	4	29981604	29988189	WD domain, G-beta repeat domain containing protein, expressed
q04_05	Os04g50680	4	29995753	29997261	MYB family transcription factor, putative, expressed
q04_05	Os04g50700	4	30001482	30002546	pathogenesis-related Bet v I family protein, putative, expressed
q04_05	Os04g50710	4	30004307	30005122	pathogenesis-related Bet v I family protein, putative, expressed
q04_05	Os04g50720	4	30006879	30011384	ara54-like RING finger protein, putative, expressed
q04_05	Os04g50730	4	30012117	30016413	RWD domain containing protein, expressed
q04_05	Os04g50740	4	30016919	30021073	ara54-like RING finger protein, putative, expressed
q04_06	Os04g51300	4	30385512	30388837	peroxidase precursor, putative, expressed	x
q04_06	Os04g51310	4	30387880	30390729	putrescine-binding periplasmic protein-related, putative, expressed
q04_06	Os04g51320	4	30393182	30395776	transcription factor TF2, putative, expressed
q04_06	Os04g51330	4	30396904	30401934	maltose excess protein 1-like, chloroplast precursor, putative, expressed
q04_06	Os04g51340	4	30405474	30409396	pectinacetylesterase domain containing protein, expressed
q04_06	Os04g51350	4	30410105	30413205	pentatricopeptide, putative, expressed
q04_06	Os04g51360	4	30413784	30415688	oxidoreductase, 2OG-Fe oxygenase family protein, putative, expressed
q04_06	Os04g51370	4	30416446	30424148	protein kinase, putative, expressed
q04_06	Os04g51380	4	30428188	30431745	protein-S-isoprenylcysteine O-methyltransferase. tax, putative, expressed
q04_06	Os04g51390	4	30433199	30438364	aldose 1-epimerase, putative, expressed
q04_06	Os04g51400	4	30439467	30442859	zinc finger, C3HC4 type domain containing protein, expressed
q04_06	Os04g51440	4	30463864	30473000	villin protein, putative, expressed
q04_06	Os04g51450	4	30473364	30475160	glycosyl hydrolases family 16, putative, expressed
q04_06	Os04g51460	4	30482082	30483492	glycosyl hydrolases family 16, putative, expressed
q04_06		4	30482527	30482534	SHOOT
q04_06	Os04g51510	4	30518927	30520114	glycosyl hydrolases family 16, putative, expressed
q04_06	Os04g51520	4	30520356	30523556	glycosyl hydrolases family 16, putative, expressed
q04_06	Os04g51560	4	30545175	30546577	WRKY68, expressed
q04_06	None	4	30548314	30545885	Pseudo gene in Nipponbare	OsHKT1;2
q04_06	Os04g51570	4	30550961	30552136	tyrosine phosphatase, putative, expressed
q04_06	Os04g51580	4	30552922	30558599	leucine rich repeat containing protein, expressed
q04_06	Os04g51610	4	30572095	30584308	calcium-transporting ATPase, plasma membrane-type, putative, expressed	OsACA6
q04_07	Os04g53060	4	31605401	31609869	NBS-LRR disease resistance protein, putative, expressed
q04_07	Os04g53120	4	31638099	31644795	NB-ARC domain containing protein, expressed
q04_07	Os04g53130	4	31645664	31649090	bromodomain containing protein, expressed
q04_07	Os04g53150	4	31652863	31654497	peptidase aspartic family protein, putative, expressed
q04_07	Os04g53160	4	31656691	31662693	NBS-LRR disease resistance protein, putative, expressed
q04_07	Os04g53170	4	31663262	31665411	bromodomain containing protein, expressed
q04_07	Os04g53190	4	31669055	31674598	CPuORF12 - conserved peptide uORF-containing transcript, expressed
q04_07	Os04g53200	4	31678907	31683944	exonuclease, putative, expressed
q04_07	Os04g53210	4	31688717	31692592	hydroxyacid oxidase 1, putative, expressed
q04_07	Os04g53214	4	31693116	31696645	hydroxyacid oxidase 1, putative, expressed
q04_07	Os04g53220	4	31697210	31700289	signal recognition particle 14 kDa protein, putative, expressed
q04_07	Os04g53230	4	31700907	31703617	aminomethyltransferase, putative, expressed
q04_07		4	31707318		SHOOT
q04_07	Os04g53240	4	31716368	31719173	autophagy-related protein, putative, expressed
q04_07	Os04g53250	4	31721718	31723105	polyphenol oxidase protein, putative, expressed
q04_07	Os04g53260	4	31727770	31729348	polyphenol oxidase, putative, expressed
q04_07	Os04g53290	4	31740814	31741449	polyphenol oxidase protein, putative, expressed
q04_07	Os04g53300	4	31749103	31752274	polyphenol oxidase, putative, expressed
q04_07	Os04g53310	4	31750955	31759581	soluble starch synthase 3, chloroplast precursor, putative, expressed
q04_07	Os04g53330	4	31764126	31766854	RNA recognition motif containing protein, putative, expressed
q04_07	Os04g53370	4	31786589	31788246	acyltransferase, putative, expressed
q04_07	Os04g53390	4	31801934	31803232	MrBTB2 - Bric-a-Brac, Tramtrack, Broad Complex BTB domain with Meprin and TRAF Homology MATH-related domain, expressed
q04_08	Os04g53998	4	32178133	32182246	kinase, putative, expressed
q04_08	Os04g53996	4	32183781	32184551	protein kinase, putative, expressed
q04_08	Os04g54002	4	32189405	32193189	serine/threonine-protein kinase receptor precursor, putative, expressed
q04_08	Os04g54010	4	32193893	32196603	serine/threonine-protein kinase receptor precursor, putative, expressed
q04_08	Os04g54020	4	32197592	32202721	receptor-like kinase, putative, expressed
q04_08	Os04g54070	4	32223116	32226952	receptor-like kinase, putative, expressed
q04_08	Os04g54080	4	32229075	32233640	serine/threonine-protein kinase receptor precursor, putative, expressed
q04_08	Os04g54090	4	32234697	32235021	RALFL18 - Rapid ALkalinization Factor RALF family protein precursor, expressed
q04_08	Os04g54100	4	32235313	32235699	exostosin family protein, putative, expressed
q04_08	Os04g54110	4	32238374	32242528	ARK3, putative, expressed
q04_08	Os04g54120	4	32244877	32248178	serine/threonine-protein kinase receptor precursor, putative, expressed
q04_08	Os04g54130	4	32248949	32253028	TKL_IRAK_DUF26-ld.1 - DUF26 kinases have homology to DUF26 containing loci, expressed
q04_08	Os04g54140	4	32254120	32258262	receptor-like kinase, putative, expressed
q04_08	Os04g54180	4	32273357	32276952	serine/threonine-protein kinase receptor precursor, putative, expressed
q04_08		4	32277704		SHOOT
q04_08	Os04g54190	4	32278147	32280537	cysteine-rich receptor-like protein kinase 8 precursor, putative, expressed
q04_08	Os04g54200	4	32286661	32291459	diacylglycerol kinase, putative, expressed
q04_08	Os04g54230	4	32297556	32298132	wound induced protein, putative, expressed
q04_08	Os04g54240	4	32301622	32302456	wound induced protein, putative, expressed
q04_08	Os04g54300	4	32333335	32333993	wound induced protein, putative, expressed
q04_08	Os04g54330	4	32339069	32342426	acetyltransferase, GNAT family, putative, expressed
q04_08	Os04g54340	4	32342580	32348446	double-strand break repair protein MRE11, putative, expressed
q04_08	Os04g54350	4	32348410	32351851	SPRY-domain containing protein, putative, expressed
q04_08	Os04g54360	4	32353487	32356043	glycosyl transferase 8 domain containing protein, putative, expressed
q04_08	Os04g54380	4	32359202	32362652	aluminum resistance protein, putative, expressed
q04_08	Os04g54390	4	32362968	32365039	nuclease PA3, putative, expressed
q04_08	Os04g54400	4	32365684	32369961	BTBN12 - Bric-a-Brac, Tramtrack, Broad Complex BTB domain with non-phototropic hypocotyl 3 NPH3 and coiled-coil domains, expressed
q05_01	Os05g06750	5	3526717	3530425	dihydrolipoyl dehydrogenase, mitochondrial precursor, putative, expressed	x
q05_01	Os05g06760	5	3531415	3534887	macrophage erythroblast attacher, putative, expressed
q05_01	Os05g06770	5	3535336	3536194	40S ribosomal protein S27a, putative, expressed
q05_01	Os05g06780	5	3539563	3540972	LTPL104 - Protease inhibitor/seed storage/LTP family protein precursor, expressed
q05_01	Os05g06840	5	3580569	3585735	POLE2A - Putative DNA polymerase epsilon complex subunit, expressed
q05_01	Os05g06890	5	3607502	3611371	relA-SpoT like protein RSH4, putative, expressed
q05_01		5	3615491	3615493	ROOT, SHOOT, LA
q05_01	Os05g06920	5	3626394	3629132	relA-SpoT like protein RSH4, putative, expressed
q05_01	Os05g06940	5	3638117	3640497	relA-SpoT like protein RSH4, putative, expressed
q05_01	Os05g06970	5	3645870	3648069	peroxidase precursor, putative, expressed	x
q05_01	Os05g06990	5	3671003	3673777	TKL_IRAK_CrRLK1L-1.10 - The CrRLK1L-1 subfamily has homology to the CrRLK1L homolog, expressed
q05_01	Os05g07000	5	3674011	3678247	splicing factor, arginine/serine-rich 7, putative, expressed
q05_01	Os05g07010	5	3679648	3681285	myb-like DNA-binding domain containing protein, expressed
q05_01	Os05g07030	5	3689954	3697627	arginyl-tRNA synthetase, putative, expressed
q05_01	Os05g07040	5	3697729	3702359	PHD finger protein, putative, expressed
q05_01	Os05g07050	5	3704179	3714513	pre-mRNA-processing-splicing factor 8, putative, expressed
q05_02	Os05g08570	5	4681460	4684544	OsIAA15 - Auxin-responsive G1Aux/IAA gene family member, expressed	x
q05_02	Os05g08600	5	4704643	4708657	splicing factor, putative, expressed
q05_02	Os05g08610	5	4710581	4715372	zinc finger family protein, putative, expressed
q05_02	Os05g08640	5	4735050	4737049	transferase family protein, putative, expressed
q05_02	Os05g08680	5	4753646	4754758	microneme protein Sm70, putative, expressed
q05_02		5	4771178		K, LA
q05_02	Os05g08730	5	4786584	4789693	early fruit mRNA, putative, expressed
q05_02	Os05g08740	5	4790958	4791909	hydrolase, alpha/beta fold family domain containing protein, expressed
q05_02	Os05g08750	5	4799111	4800891	UDP-glucoronosyl and UDP-glucosyl transferase domain containing protein, expressed
q05_02	Os05g08770	5	4812048	4815430	uncharacterized protein At4g06744 precursor, putative, expressed
q05_02	Os05g08790	5	4831845	4835649	MAR-binding filament-like protein 1, putative, expressed
q05_02	Os05g08800	5	4837556	4839861	DUF581 domain containing protein, expressed
q05_02	Os05g08810	5	4854173	4865677	phosphatidylinositol 3-kinase, root isoform, putative, expressed
q05_03	Os05g08920	5	4936626	4937468	late embryogenesis abundant protein, putative, expressed	x
q05_03	Os05g08930	5	4938258	4940959	chloroplast lumen common family protein, putative, expressed
q05_03	Os05g08950	5	4947678	4951874	phosphoribosyl transferase, putative, expressed
q05_03	Os05g08960	5	4958259	4964959	ubiquitin-conjugating enzyme, putative, expressed
q05_03	Os05g08970	5	4965425	4971029	SSRP1-like FACT complex subunit, putative, expressed
q05_03	Os05g08990	5	4976710	4981862	glutaminyl-tRNA synthetase, putative, expressed
q05_03	Os05g09020	5	4998210	4999626	WRKY67, expressed
q05_03	Os05g09050	5	5025091	5029152	MLO domain containing protein, putative, expressed
q05_03		5	5025167	5025170	ROOT, SHOOT, LA
q05_03	Os05g09060	5	5030749	5032408	collagen alpha-2, putative, expressed
q05_03	Os05g09150	5	5113979	5115430	AGAP006957-PA, putative, expressed
q05_04	Os05g37120	5	21692487	21697824	sec23/Sec24 zinc finger family protein, expressed
q05_04	Os05g37130	5	21699329	21703565	glycosyl hydrolases family 17, putative, expressed
q05_04	Os05g37140	5	21705672	21707206	2Fe-2S iron-sulfur cluster binding domain containing protein, expressed
q05_04	Os05g37160	5	21711920	21715654	tubulin/FtsZ domain containing protein, putative, expressed
q05_04	Os05g37170	5	21719683	21724490	transcription factor, putative, expressed
q05_04	Os05g37190	5	21737275	21739746	ZOS5-08 - C2H2 zinc finger protein, expressed
q05_04	Os05g37200	5	21750701	21754164	solute carrier family 35 member F2, putative, expressed
q05_04	Os05g37210	5	21758344	21759657	eukaryotic protein of unknown function DUF914 domain containing protein, expressed
q05_04	Os05g37250	5	21790820	21793270	cytochrome P450, putative, expressed
q05_04		5	21791187		ROOT
q05_04	Os05g37330	5	21835415	21837683	60S acidic ribosomal protein, putative, expressed
q05_04	Os05g37350	5	21843770	21856444	hhH-GPD superfamily base excision DNA repair protein, expressed
q05_04	Os05g37390	5	21875937	21878453	G10 protein, putative, expressed
q05_04	Os05g37410	5	21886293	21896908	hhH-GPD superfamily base excision DNA repair protein, expressed
q05_05	Os05g39960	5	23483078	23485781	40S ribosomal protein S26, putative, expressed
q05_05	Os05g39990	5	23495606	23497572	expansin precursor, putative, expressed
q05_05	Os05g40010	5	23508004	23509669	LTPL17 - Protease inhibitor/seed storage/LTP family protein precursor, expressed
q05_05	Os05g40020	5	23510183	23511071	RING-H2 finger protein, putative, expressed
q05_05	Os05g40050	5	23524087	23527545	receptor-like protein kinase 2 precursor, putative, expressed
q05_05	Os05g40060	5	23529423	23530499	WRKY48, expressed
q05_05	Os05g40070	5	23536113	23539013	WRKY84, expressed
q05_05	Os05g40080	5	23550611	23551716	WRKY54, expressed
q05_05		5	23572890	23593730	ROOT, SHOOT, LA
q05_05	Os05g40150	5	23580975	23585400	RGH2B, putative, expressed
q05_05	Os05g40160	5	23586768	23590400	NB-ARC domain containing protein, expressed
q05_05	Os05g40180	5	23598187	23602963	serine/threonine-protein kinase stt7, chloroplast precursor, putative, expressed
q05_05	Os05g40190	5	23600528	23605114	thioredoxin, putative, expressed
q05_05	Os05g40200	5	23605419	23611006	inactive receptor kinase At2g26730 precursor, putative, expressed
q05_05	Os05g40230	5	23632284	23633975	vacuolar ATP synthase subunit E, putative, expressed
q05_05	Os05g40260	5	23642766	23646937	acetyltransferase, GNAT family, putative, expressed
q05_05	Os05g40280	5	23661856	23666681	B3 DNA binding domain containing protein, expressed
q05_05	Os05g40290	5	23672748	23677330	KH domain-containing protein, putative, expressed
q06_01	Os06g02380	6	811034	816532	T-complex protein, putative, expressed
q06_01	Os06g02390	6	819373	820356	ADP-ribosylation factor 1, putative, expressed
q06_01	Os06g02400	6	825521	829063	OsFBO18 - F-box and other domain containing protein, expressed
q06_01	Os06g02420	6	832537	834915	ATOZI1, putative, expressed
q06_01	Os06g02470	6	854044	854353	ATOZI1, putative, expressed
q06_01	Os06g02490	6	860905	862569	acyl CoA binding protein, putative, expressed
q06_01	Os06g02500	6	864273	866968	superoxide dismutase, chloroplast, putative, expressed
q06_01	Os06g02510	6	867364	869824	ribosomal protein L13, putative, expressed
q06_01	Os06g02520	6	871774	875187	interacting protein of DMI3, putative, expressed
q06_01	Os06g02550	6	885830	892703	CPuORF21 - conserved peptide uORF-containing transcript, expressed
q06_01	Os06g02560	6	893102	896376	growth-regulating factor, putative, expressed
q06_01		6	895128		iR_S
q06_01	Os06g02570	6	902497	907096	syntaxin, putative, expressed
q06_01	Os06g02580	6	908485	910322	high-affinity nickel-transport family protein, putative, expressed
q06_01	Os06g02590	6	913779	921282	DUF1336 domain containing protein, expressed
q06_01	Os06g02600	6	922216	925282	DAG protein, chloroplast precursor, putative, expressed
q06_01	Os06g02610	6	925432	926153	folic acid binding protein, putative, expressed
q06_01	Os06g02620	6	927338	932583	chaperone protein dnaJ, putative, expressed
q06_01	Os06g02640	6	937166	940108	ripening-related protein precursor, putative, expressed
q06_01	Os06g02730	6	978316	979809	aspartic proteinase nepenthesin-2 precursor, putative, expressed
q06_02		6	4405810	6063085	iLA, LA
q06_02	Os06g09717	6	4960147	4960770	ethylene-responsive transcription factor, putative, expressed
q06_02	Os06g09760	6	4972237	4972773	AP2 domain containing protein, expressed
q06_02	Os06g09810	6	4998064	4998687	ethylene-responsive transcription factor, putative, expressed
q06_02	Os06g10330	6	5307466	5307747	myb-related protein 308, putative, expressed
q06_02	Os06g10820	6	5642245	5642880	helix-loop-helix DNA-binding domain containing protein, expressed
q06_02	Os06g08810	6	4404061	4406034	NAD dependent epimerase/dehydratase family protein, putative, expressed
q06_02	Os06g08820	6	4410056	4411390	RING-H2 finger protein, putative, expressed
q06_02	Os06g08860	6	4443021	4446510	transporter family protein, putative, expressed
q06_02	Os06g08890	6	4472342	4476668	glutamate receptor 3.4 precursor, putative, expressed
q06_02	Os06g08900	6	4481240	4487783	glutamate receptor 2.6 precursor, putative, expressed
q06_02	Os06g08910	6	4490176	4493909	glutamate receptor 2.8 precursor, putative, expressed
q06_02	Os06g08930	6	4500766	4502665	glutamate receptor 2.8 precursor, putative, expressed
q06_02	Os06g09050	6	4556487	4558020	glutamate receptor precursor, putative, expressed
q06_02	Os06g09090	6	4571088	4574911	glutamate receptor 2.8 precursor, putative, expressed
q06_02	Os06g09130	6	4593689	4597978	glutamate receptor 2.8 precursor, putative, expressed
q06_02	Os06g09170	6	4612249	4615892	zinc ion binding protein, putative, expressed
q06_02	Os06g09180	6	4616608	4618211	OsMKK5 - putative MAPKK based on amino acid sequence homology, expressed
q06_02	Os06g09190	6	4624188	4625517	mitogen-activated protein kinase kinase 5, putative, expressed
q06_02	Os06g09210	6	4630848	4632543	cytochrome P450 72A1, putative, expressed
q06_02	Os06g09220	6	4633663	4635469	cytochrome P450 72A1, putative, expressed
q06_02	Os06g09240	6	4647954	4649523	anthocyanidin 3-O-glucosyltransferase, putative, expressed
q06_02	Os06g09270	6	4653457	4655652	hypro1, putative, expressed
q06_02	Os06g09330	6	4690734	4695316	ubiquitin-conjugating enzyme, putative, expressed
q06_02	Os06g09340	6	4700489	4703227	pectinesterase, putative, expressed
q06_02	Os06g09390	6	4731330	4733911	AP2 domain containing protein, expressed
q06_02	Os06g09420	6	4762004	4764618	B3 DNA binding domain containing protein, expressed
q06_02	Os06g09570	6	4870860	4874711	nucleolar GTP-binding protein 1, putative, expressed
q06_02	Os06g09679	6	4933905	4938500	chaperonin, putative, expressed
q06_02	Os06g09790	6	4991219	4992149	ethylene-responsive transcription factor, putative, expressed
q06_02	Os06g09820	6	5002237	5004824	cupin superfamily protein, putative, expressed
q06_02	Os06g09830	6	5005409	5008058	cupin superfamily protein, putative, expressed
q06_02	Os06g09850	6	5012361	5016657	25.3 kDa vesicle transport protein, putative, expressed
q06_02	Os06g09910	6	5054303	5056846	phosphopantothenoylcysteine decarboxylase, putative, expressed
q06_02	Os06g09930	6	5060660	5065027	G protein coupled receptor, putative, expressed
q06_02	Os06g10160	6	5196601	5199451	tyrosine protein kinase domain containing protein, putative, expressed
q06_02	Os06g10180	6	5213489	5214599	flavin-containing monooxygenase 1, putative, expressed
q06_02	Os06g10190	6	5216711	5218031	flavin-containing monooxygenase 2, putative, expressed
q06_02	Os06g10200	6	5221419	5225268	adenylate kinase, putative, expressed
q06_02	Os06g10260	6	5264603	5265958	cytochrome P450, putative, expressed
q06_02	Os06g10300	6	5295022	5297673	OsFBL29 - F-box domain and LRR containing protein, expressed
q06_02	Os06g10310	6	5300136	5301473	growth regulating factor protein, putative, expressed
q06_02	Os06g10350	6	5315178	5316875	MYB family transcription factor, putative, expressed
q06_02	Os06g10410	6	5345377	5348679	uncharacterized mscS family protein, putative, expressed
q06_02	Os06g10420	6	5356979	5358952	nitrilase, putative, expressed
q06_02	Os06g10470	6	5388229	5389014	ZOS6-02 - C2H2 zinc finger protein, expressed
q06_02	Os06g10520	6	5420908	5427254	pantothenate kinase, putative, expressed
q06_02	Os06g10620	6	5523780	5528576	transcription elongation factor SPT5 homolog 1, putative, expressed
q06_02	Os06g10650	6	5555007	5559140	tyrosine phosphatase family protein, putative, expressed
q06_02	Os06g10750	6	5613999	5617153	integral membrane protein DUF6 containing protein, expressed
q06_02	Os06g10770	6	5621926	5625701	peptidase, putative, expressed
q06_02	Os06g10790	6	5633354	5635721	lectin-like receptor kinase, putative, expressed
q06_02	Os06g10800	6	5636936	5637931	zinc finger family protein, putative, expressed
q06_02	Os06g10860	6	5663968	5665309	glucosyltransferase, putative, expressed
q06_02	Os06g10900	6	5693807	5694649	DELLA protein RGL3, putative, expressed
q06_02	Os06g10910	6	5701639	5704991	xyloglucan fucosyltransferase, putative, expressed
q06_02	Os06g10920	6	5705127	5707910	xyloglucan fucosyltransferase, putative, expressed
q06_02	Os06g10930	6	5712154	5714660	xyloglucan fucosyltransferase, putative, expressed
q06_02	Os06g10960	6	5721756	5726745	xyloglucan fucosyltransferase, putative, expressed
q06_02	Os06g10970	6	5732121	5734237	xyloglucan fucosyltransferase, putative, expressed
q06_02	Os06g10980	6	5734288	5736153	xyloglucan fucosyltransferase, putative, expressed
q06_02	Os06g10990	6	5745188	5747209	DnaK family protein, putative, expressed
q06_02	Os06g11020	6	5773405	5777316	tic22-like family domain containing protein, expressed
q06_02	Os06g11030	6	5778761	5779333	EF hand family protein, putative, expressed
q06_02	Os06g11050	6	5791466	5795810	cyclin-dependent kinase inhibitor, putative, expressed
q06_02	Os06g11090	6	5813468	5815196	CXE carboxylesterase, putative, expressed
q06_02	Os06g11130	6	5835562	5837122	gibberellin receptor GID1L2, putative, expressed
q06_02	Os06g11135	6	5837564	5838523	gibberellin receptor GID1L2, putative, expressed
q06_02	Os06g11140	6	5840075	5844550	pyridine nucleotide-disulphide oxidoreductase domain containing protein, expressed
q06_02	Os06g11150	6	5847981	5849957	DUF1645 domain containing protein, putative, expressed
q06_02	Os06g11180	6	5862163	5869596	OsPOP12 - Putative Prolyl Oligopeptidase homologue, expressed
q06_02	Os06g11210	6	5884474	5886141	12-oxophytodienoate reductase, putative, expressed
q06_02	Os06g11240	6	5894721	5896352	12-oxophytodienoate reductase, putative, expressed
q06_02	Os06g11260	6	5905264	5906018	12-oxophytodienoate reductase 2, putative, expressed
q06_02	Os06g11270	6	5908095	5909468	anthocyanidin 3-O-glucosyltransferase, putative, expressed
q06_02	Os06g11280	6	5912374	5914368	12-oxophytodienoate reductase, putative, expressed
q06_02	Os06g11290	6	5918106	5919690	12-oxophytodienoate reductase, putative, expressed
q06_02	Os06g11300	6	5921695	5923664	CRR4, putative, expressed
q06_02	Os06g11310	6	5930399	5931984	plastocyanin-like domain containing protein, putative, expressed
q06_02	Os06g11320	6	5933788	5939645	peptidyl-prolyl cis-trans isomerase CYP40, putative, expressed
q06_02	Os06g11380	6	5982669	5987671	geminivirus Rep-interacting motor protein, putative, expressed
q06_02	Os06g11420	6	6027823	6029445	SKIP/SNW domain containing protein, expressed
q06_02	Os06g11430	6	6032410	6035429	GRAM domain containing protein, expressed
q06_02	Os06g08830	6	4418692	4420382	UDP-glucoronosyl and UDP-glucosyl transferase, putative, expressed
q06_02	Os06g08840	6	4428666	4432314	RNA recognition motif containing protein, expressed
q06_02	Os06g08850	6	4437282	4442872	cyclic nucleotide-gated ion channel 14, putative, expressed
q06_02	Os06g08880	6	4459007	4463882	glutamate receptor 2.7 precursor, putative, expressed
q06_02	Os06g09120	6	4587789	4591087	glutamate receptor 2.8 precursor, putative, expressed
q06_02	Os06g09290	6	4667486	4670980	26S protease regulatory subunit 7, putative, expressed
q06_02	Os06g09310	6	4678838	4680332	zinc finger, C3HC4 type domain containing protein, expressed
q06_02	Os06g09280	6	4659377	4667061	ATP-dependent RNA helicase, putative, expressed
q06_02	Os06g09370	6	4709743	4715552	PTF1, putative, expressed
q06_02	Os06g09540	6	4844482	4854759	SAC domain containing protein, putative, expressed
q06_02	Os06g09560	6	4867843	4870168	heat shock protein DnaJ, putative, expressed
q06_02	Os06g09610	6	4888548	4890731	peroxiredoxin, putative, expressed
q06_02	Os06g09660	6	4926492	4932177	auxin response factor, putative, expressed
q06_02	Os06g09688	6	4949221	4953397	chaperonin, putative, expressed
q06_02	Os06g09880	6	5029395	5035358	EMB1270, putative, expressed
q06_02	Os06g09890	6	5036116	5041239	smr domain containing protein, expressed
q06_02	Os06g10170	6	5208681	5212330	flavin-containing monooxygenase family protein, putative, expressed
q06_02	Os06g10230	6	5244239	5251843	receptor-like protein kinase 5 precursor, putative, expressed
q06_02	Os06g10280	6	5276590	5285926	CDP-alcohol phosphatidyltransferase, putative, expressed
q06_02	Os06g10290	6	5288461	5293460	OsFBX191 - F-box domain containing protein, expressed
q06_02	Os06g10340	6	5308992	5310602	autophagy-related protein 12, putative, expressed
q06_02	Os06g10430	6	5359508	5367120	protein of unknown function DUF1296 domain containing protein, expressed
q06_02	Os06g10440	6	5369569	5372876	gb protein, putative, expressed
q06_02	Os06g10510	6	5409026	5410030	oxidoreductase/ transition metal ion binding protein, putative, expressed
q06_02	Os06g10560	6	5449104	5453124	leaf senescence related protein, putative, expressed
q06_02	Os06g10580	6	5461001	5470876	cyclic nucleotide-gated ion channel, putative, expressed
q06_02	Os06g10660	6	5559909	5563097	lysM domain-containing GPI-anchored protein 1 precursor, putative, expressed
q06_02	Os06g10670	6	5569910	5571471	aspartic proteinase nepenthesin-1 precursor, putative, expressed
q06_02	Os06g10690	6	5575867	5584373	PHD-finger domain containing protein, putative, expressed
q06_02	Os06g10760	6	5619105	5621750	emp24/gp25L/p24 family protein, putative, expressed
q06_02	Os06g10780	6	5629416	5631997	AP2 domain containing protein, expressed
q06_02	Os06g10810	6	5638272	5641660	phosphate carrier protein, mitochondrial precursor, putative, expressed
q06_02	Os06g10850	6	5657850	5661265	lipase, putative, expressed
q06_02	Os06g10880	6	5677080	5682126	bZIP transcription factor, putative, expressed	OsABF2
q06_02	Os06g10890	6	5688535	5690095	sterol carrier protein-2, putative, expressed
q06_02	Os06g10950	6	5718733	5720698	xyloglucan fucosyltransferase, putative, expressed
q06_02	Os06g11010	6	5759685	5761518	eukaryotic aspartyl protease domain containing protein, expressed
q06_02	Os06g11170	6	5857235	5861126	formin-binding protein-related, putative, expressed
q06_02	Os06g11190	6	5869895	5876421	OsPOP13 - Putative Prolyl Oligopeptidase homologue, expressed
q06_02	Os06g11200	6	5878572	5880549	12-oxophytodienoate reductase, putative, expressed
q06_02	Os06g11330	6	5953593	5963184	OsMADS55 - MADS-box family gene with MIKCc type-box, expressed
q06_02	Os06g11370	6	5977297	5980829	mediator of RNA polymerase II transcription subunit 6, putative, expressed
q06_02	Os06g11410	6	6019597	6021853	cyclin, putative, expressed
q06_02	Os06g11450	6	6058726	6060541	zinc finger, C3HC4 type domain containing protein, expressed
q06_02	Os06g09450	6	4796286	4802578	sucrose synthase, putative, expressed
q06_02	Os06g09630	6	4897179	4900565	3-oxoacyl-synthase, putative, expressed
q06_02	Os06g10600	6	5499342	5502411	homeobox and START domains containing protein, putative, expressed
q06_05	Os06g31070	6	18072222	18072904	PROLM24 - Prolamin precursor, expressed
q06_05	Os06g31090	6	18079007	18079819	GAMYB-binding protein, putative, expressed
q06_05	Os06g31100	6	18080929	18086700	E1-BTB2 - Bric-a-Brac, Tramtrack, and Broad Complex domain with E1 subfamily conserved sequence, expressed
q06_05	Os06g31190	6	18116310	18121223	intracellular protein transport protein USO1-related, putative, expressed
q06_05	Os06g31210	6	18145498	18154556	methionyl-tRNA synthetase, putative, expressed
q06_05		6	18153220	18191644	LA
q06_05	Os06g31220	6	18158734	18165296	mitogen-activated protein kinase 17, putative, expressed
q06_05	Os06g31270	6	18186738	18188528	polygalacturonase, putative, expressed
q06_05	Os06g31280	6	18202173	18202883	THION1 - Plant thionin family protein precursor, putative, expressed
q06_05	Os06g31300	6	18217577	18218772	PPR repeat domain containing protein, putative, expressed
q06_06	Os06g36520	6	21447774	21451133	GDSL-like lipase/acylhydrolase, putative, expressed
q06_06	Os06g36530	6	21461006	21463644	hAT dimerisation domain-containing protein, putative, expressed
q06_06	Os06g36560	6	21478408	21482740	inositol oxygenase, putative, expressed
q06_06	Os06g36570	6	21483762	21484517	OsSCP37 - Putative Serine Carboxypeptidase homologue, expressed
q06_06	Os06g36590	6	21493134	21501374	transporter, monovalent cation:proton antiporter-2 family, putative, expressed	xx
q06_06	Os06g36650	6	21538698	21544235	ABC transporter family protein, putative, expressed
q06_06		6	21539402	21552746	SLA
q06_06	Os06g36670	6	21556404	21557334	bet v I allergen family protein, putative, expressed
q06_06	Os06g36680	6	21563717	21567946	homeobox domain containing protein, expressed
q06_06	Os06g36700	6	21598229	21602687	T-complex protein, putative, expressed
q06_06	Os06g36740	6	21637459	21641995	pollen-specific protein SF21, putative, expressed
q06_07		6	21802147	22225475	LL, RL, SHOOT, LA
q06_07	Os06g36990	6	21809428	21815008	phospholipid-transporting ATPase 4, putative, expressed
q06_07	Os06g37000	6	21818242	21823081	RNA recognition motif containing protein, expressed
q06_07	Os06g37010	6	21824375	21826735	metal cation transporter, putative, expressed
q06_03	Os06g37080	6	21893247	21898264	L-ascorbate oxidase precursor, putative, expressed	x
q06_03	Os06g37150	6	21951199	21956670	L-ascorbate oxidase precursor, putative, expressed	x
q06_03	Os06g37160	6	21954466	21959757	transmembrane 9 superfamily member, putative, expressed
q06_03	Os06g37180	6	21963107	21968776	ATP synthase, putative, expressed
q06_03		6	21981979	21982001	iTIL, TIL
q06_03	Os06g37224	6	21982654	21992533	cytochrome P450, putative, expressed
q06_03	Os06g37300	6	22020840	22028146	cytochrome P450, putative, expressed
q06_03	Os06g37330	6	22048646	22057757	cytochrome P450, putative, expressed
q06_03	Os06g37364	6	22073885	22082490	cytochrome P450, putative, expressed
q06_03	Os06g37410	6	22119339	22123157	helix-loop-helix DNA-binding domain containing protein, expressed
q06_03	Os06g37420	6	22123267	22127368	histone deacetylase, putative, expressed
q06_03	Os06g37440	6	22135546	22139442	elongation factor 1-gamma, putative, expressed
q06_03	Os06g37450	6	22155053	22157061	GATA zinc finger domain containing protein, expressed
q06_03	Os06g37500	6	22192033	22194963	cytokinin dehydrogenase precursor, putative, expressed	x
q06_03	Os06g37510	6	22197396	22200008	tetraspanin family protein, putative, expressed
q06_03	Os06g37520	6	22209184	22209924	zinc knuckle domain containing protein, expressed
q06_04	Os06g43570	6	26199320	26204623	peptidase, T1 family, putative, expressed
q06_04	Os06g43590	6	26215482	26218666	SNF7 domain containing protein, putative, expressed
q06_04	Os06g43600	6	26227104	26228760	LTPL129 - Protease inhibitor/seed storage/LTP family protein precursor, expressed
q06_04	Os06g43610	6	26229857	26232885	formamidopyrimidine-DNA glycosylase, putative, expressed
q06_04	Os06g43620	6	26234932	26238270	haemolysin-III, putative, expressed
q06_04	Os06g43630	6	26242005	26250269	sucrose-phosphate synthase, putative, expressed
q06_04	Os06g43640	6	26254119	26259255	Ser/Thr protein phosphatase family protein, putative, expressed	x
q06_04	Os06g43650	6	26263103	26266853	secreted salivary protein, putative, expressed
q06_04	Os06g43660	6	26272897	26278666	inorganic H+ pyrophosphatase, putative, expressed
q06_04	Os06g43670	6	26279804	26292345	Leucine Rich Repeat family protein, expressed
q06_04	Os06g43680	6	26296679	26303260	palmitoyltransferase TIP1, putative, expressed
q06_04		6	26302723		iLL
q06_04	Os06g43690	6	26303837	26312412	WD repeat-containing protein, putative, expressed
q06_04	Os06g43700	6	26312602	26315063	transmembrane amino acid transporter protein, putative, expressed
q06_04	Os06g43710	6	26316042	26318956	glucosidase II beta subunit-like domain containing protein, expressed
q06_04	Os06g43740	6	26322828	26324093	OsFBX201 - F-box domain containing protein, expressed
q06_04	Os06g43760	6	26332887	26345250	tRNA synthetase class I, putative, expressed
q06_04	Os06g43790	6	26360281	26374490	transcription initiation factor TFIID subunit 1, putative, expressed
q06_04	Os06g43800	6	26375956	26379227	methyltransferase domain containing protein, putative, expressed
q06_04	Os06g43840	6	26399276	26405231	protein kinase domain containing protein, expressed
q07_01	Os07g12320	7	6949934	6952170	WD domain, G-beta repeat domain containing protein, expressed
q07_01	Os07g12330	7	6953280	6959635	tryptophan/tyrosine permease family protein, putative, expressed
q07_01	Os07g12340	7	6967999	6969311	NAC domain-containing protein 67, putative, expressed	OsNAC3
q07_01		7	7046395		Na/K
q07_01	Os07g12480	7	7110757	7112739	receptor protein kinase, putative, expressed
q07_01	Os07g12490	7	7120719	7126458	KH domain containing protein, putative, expressed
q07_01	Os07g12510	7	7139566	7140775	AP2 domain containing protein, expressed
q07_01	Os07g12520	7	7145539	7149827	zinc ion binding protein, putative, expressed
q07_03	Os07g30160	7	17816192	17821232	trehalose phosphatase, putative, expressed
q07_03		7	17817832	19631592	ROOT, SHOOT
q07_03	Os07g30170	7	17820555	17823755	nitrilase, putative, expressed
q07_03	Os07g30200	7	17838525	17844995	tRNA synthetases class II domain containing protein, expressed
q07_03	Os07g30210	7	17845144	17848717	integral membrane protein DUF6 domain containing protein, expressed
q07_03	Os07g30240	7	17870625	17880163	mutS family domain IV containing protein, expressed
q07_03	Os07g30250	7	17881007	17887821	RFT1, putative, expressed
q07_03	Os07g30280	7	17902640	17904772	csAtPR5, putative, expressed
q07_03	Os07g30300	7	17907341	17912298	small G protein family protein, putative, expressed
q07_03	Os07g30330	7	17945639	17947265	cytokinin-O-glucosyltransferase 2, putative, expressed
q07_03	Os07g30369	7	17973962	17975551	indole-3-acetate beta-glucosyltransferase, putative, expressed
q07_03	Os07g30410	7	17987936	17991989	TKL_IRAK_DUF26-la.2 - DUF26 kinases have homology to DUF26 containing loci, expressed
q07_03	Os07g30469	7	18033083	18034543	indole-3-acetate beta-glucosyltransferase, putative, expressed
q07_03	Os07g30510	7	18047057	18051110	TKL_IRAK_DUF26-la.3 - DUF26 kinases have homology to DUF26 containing loci, expressed
q07_03	Os07g30540	7	18065347	18066363	variant latency associated nuclear antigen, putative
q07_03	Os07g30590	7	18102554	18103715	LTPL55 - Protease inhibitor/seed storage/LTP family protein precursor, putative, expressed
q07_03	Os07g30600	7	18106225	18111251	male sterility protein, putative, expressed
q07_03	Os07g30610	7	18113472	18115251	cytokinin-O-glucosyltransferase 2, putative, expressed
q07_03	Os07g30620	7	18124655	18126401	cytokinin-O-glucosyltransferase 2, putative, expressed
q07_03	Os07g30640	7	18133351	18135353	ubiquitin fusion protein, putative, expressed
q07_03	Os07g30670	7	18149081	18150712	2Fe-2S iron-sulfur cluster binding domain containing protein, expressed
q07_03	Os07g30690	7	18157303	18162394	indole-3-acetate beta-glucosyltransferase, putative, expressed
q07_03	Os07g30760	7	18203445	18205160	UDP-glucoronosyl and UDP-glucosyl transferase domain containing protein, expressed
q07_03	Os07g30774	7	18205276	18218190	calmodulin-binding transcription activator 5, putative, expressed	x
q07_03	Os07g30790	7	18222515	18228417	ubiquinol-cytochrome C chaperone family protein, putative, expressed
q07_03	Os07g30800	7	18228560	18232364	immunophilin, putative, expressed
q07_03	Os07g30810	7	18236236	18241475	nucleobase-ascorbate transporter, putative, expressed	x
q07_03	Os07g30820	7	18241520	18246940	zinc finger family protein, putative, expressed
q07_03	Os07g30830	7	18250957	18253283	SNF7 family protein, putative, expressed
q07_03	Os07g30840	7	18253474	18257977	proteasome subunit, putative, expressed
q07_03	Os07g30930	7	18309682	18312468	pentatricopeptide repeat domain containing protein, putative, expressed
q07_03	Os07g30950	7	18328956	18330801	hydroxylase, putative, expressed
q07_03	Os07g30960	7	18331755	18333958	monooxygenase, putative, expressed
q07_03	Os07g30970	7	18334872	18337487	nucleoside diphosphate kinase, putative, expressed
q07_03	Os07g30980	7	18338202	18351636	uvrD/REP helicase family protein, putative, expressed
q07_03	Os07g30990	7	18355000	18355639	ubiquitin family protein, putative, expressed
q07_03	Os07g31130	7	18416297	18420420	OsWAK72 - OsWAK receptor-like cytoplasmic kinase OsWAK-RLCK, expressed
q07_03	Os07g31140	7	18427885	18431430	3-oxo-5-alpha-steroid 4-dehydrogenase, putative, expressed	x
q07_03	Os07g31190	7	18453655	18462456	OsWAK71 - OsWAK receptor-like cytoplasmic kinase OsWAK-RLCK, expressed
q07_03	Os07g31210	7	18479043	18481052	OsWAK70 - OsWAK receptor-like cytoplasmic kinase OsWAK-RLCK, expressed
q07_03	Os07g31250	7	18497999	18502813	OsWAK69 - OsWAK receptor-like cytoplasmic kinase OsWAK-RLCK, expressed
q07_03	Os07g31270	7	18509977	18515210	cupin 2, conserved barrel domain protein, putative, expressed
q07_03	Os07g31280	7	18519358	18523619	casein kinase II subunit beta-4, putative, expressed
q07_03	Os07g31290	7	18528508	18531797	tyrosine protein kinase domain containing protein, putative, expressed
q07_03	Os07g31300	7	18532539	18535080	ATP synthase delta chain, mitochondrial precursor, putative, expressed
q07_03	Os07g31310	7	18536372	18541354	PPR repeat domain containing protein, putative, expressed
q07_03	Os07g31340	7	18555542	18565219	regulator of nonsense transcripts 1, putative, expressed
q07_03	Os07g31370	7	18578839	18582864	ras-related protein, putative, expressed
q07_03	Os07g31380	7	18587314	18596123	NAD-dependent malic enzyme, mitochondrial precursor, putative, expressed
q07_03	Os07g31390	7	18598157	18599606	beta-expansin precursor, putative, expressed
q07_03	Os07g31430	7	18618291	18619873	phosphate-induced protein 1 conserved region domain containing protein, expressed
q07_03	Os07g31450	7	18625785	18638679	CHR4/MI-2-LIKE, putative, expressed
q07_03	Os07g31460	7	18643020	18653583	peptide-Nasparagine amidase, putative, expressed
q07_03	Os07g31470	7	18658755	18660317	MYB family transcription factor, putative, expressed
q07_03	Os07g31500	7	18688114	18692305	leucine-rich repeat receptor protein kinase EXS precursor, putative, expressed
q07_03	Os07g31540	7	18717034	18725768	ubiquitin family protein, putative, expressed
q07_03	Os07g31550	7	18727988	18733568	powdery mildew resistant protein 5, putative, expressed
q07_03	Os07g31610	7	18765673	18767140	peroxidase precursor, putative, expressed	x
q07_03	Os07g31680	7	18812309	18813757	OsFBL38 - F-box domain and LRR containing protein, expressed
q07_03	Os07g31720	7	18840247	18842537	GTPase activating protein, putative, expressed
q07_03	Os07g31750	7	18852472	18856432	chalcone synthase, putative, expressed
q07_03	Os07g31770	7	18873790	18875926	chalcone synthase, putative, expressed
q07_03	Os07g31790	7	18893442	18894788	CXE carboxylesterase, putative, expressed
q07_03	Os07g31800	7	18895754	18904535	NB-ARC domain containing protein, expressed
q07_03	Os07g31830	7	18911787	18914891	GTPase activating protein, putative, expressed
q07_03	Os07g31840	7	18914944	18920560	leucine-rich repeat family protein, putative, expressed
q07_03	Os07g31850	7	18924436	18931500	zinc finger, C3HC4 type domain containing protein, expressed
q07_03	Os07g31884	7	18956322	18963235	MATE efflux family protein, putative, expressed
q07_03	Os07g31940	7	19002083	19002328	phosphoribosylanthranilate transferase, 3 partial, putative
q07_03	Os07g31960	7	19007722	19009645	UDP-glucoronosyl and UDP-glucosyl transferase domain containing protein, expressed
q07_03	Os07g32010	7	19037668	19039618	UDP-glucoronosyl and UDP-glucosyl transferase domain containing protein, expressed
q07_03	Os07g32020	7	19045831	19048232	UDP-glucoronosyl and UDP-glucosyl transferase domain containing protein, expressed
q07_03	Os07g32040	7	19053629	19055955	eukaryotic translation initiation factor 3 subunit E, putative, expressed
q07_03	Os07g32060	7	19060762	19062609	UDP-glucoronosyl/UDP-glucosyl transferase, putative, expressed
q07_03	Os07g32080	7	19068310	19069374	transcription initiation factor IIB, putative, expressed
q07_03	Os07g32120	7	19083657	19084688	transcription initiation factor IIB, putative, expressed
q07_03	Os07g32170	7	19099675	19103294	OsSPL13 - SBP-box gene family member, expressed
q07_03	Os07g32210	7	19139407	19139898	precollagen-D, putative, expressed
q07_03	Os07g32230	7	19161248	19165067	domain of unknown function domain containing protein, expressed
q07_03	Os07g32350	7	19231648	19236044	WD domain, G-beta repeat domain containing protein, expressed
q07_03	Os07g32380	7	19243265	19247820	protein phosphatase 2C, putative, expressed	x
q07_03	Os07g32390	7	19252848	19258018	targeting protein-related, putative, expressed
q07_03	Os07g32400	7	19258724	19268284	STE_PAK_Ste20_MST_like.1 - STE kinases include homologs to sterile 7, sterile 11 and sterile 20 from yeast, expressed
q07_03	Os07g32420	7	19281738	19289773	bromodomain domain containing protein, expressed
q07_03	Os07g32430	7	19291152	19298873	pre-mRNA-splicing factor ATP-dependent RNA helicase PRP16, putative, expressed
q07_03	Os07g32450	7	19304785	19309483	protein kinase PKN/PRK1, effector, putative, expressed
q07_03	Os07g32460	7	19309967	19315478	src homology-3 domain protein 3, putative, expressed
q07_03	Os07g32480	7	19328726	19331908	mitotic checkpoint serine/threonine-protein kinase BUB1, putative, expressed
q07_03	Os07g32510	7	19362157	19364739	dof zinc finger domain containing protein, putative, expressed
q07_03	Os07g32530	7	19378439	19386138	potassium transporter, putative, expressed	xx
q07_03	Os07g32550	7	19403522	19405134	dimethyladenosine transferase, putative, expressed
q07_03	Os07g32560	7	19405563	19407067	ATP-dependent protease, putative, expressed
q07_03	Os07g32570	7	19409953	19413299	OsAPRL1 adenosine 5'-phosphosulfate reductase-like OsAPRL1, expressed
q07_03	Os07g32590	7	19427900	19432234	peptidase, M24 family protein, putative, expressed
q07_03	Os07g32600	7	19436899	19442776	glucan endo-1,3-beta-glucosidase precursor, putative, expressed
q07_03	Os07g32620	7	19454491	19456170	anthocyanidin 5,3-O-glucosyltransferase, putative, expressed
q07_03	Os07g32630	7	19462299	19464260	UDP-glucoronosyl and UDP-glucosyl transferase domain containing protein, expressed
q07_03	Os07g32660	7	19491602	19498946	monocopper oxidase, putative, expressed
q07_03	Os07g32730	7	19541481	19545806	DNA repair protein rhp16, putative, expressed
q07_03	Os07g32774	7	19598507	19609045	chorismate mutase/prephenate dehydratase, putative, expressed
q07_03	Os07g32790	7	19614241	19617474	ankyrin repeat domain containing protein, expressed
q07_03	Os07g32800	7	19625525	19628293	autophagy-related protein, putative, expressed
q07_02	Os07g37030	7	22184376	22187030	cytochrome b6-f complex iron-sulfur subunit, chloroplast precursor, putative, expressed
q07_02	Os07g37040	7	22187290	22189082	PB1 domain containing protein, expressed
q07_02	Os07g37080	7	22211290	22213149	OsFBX256 - F-box domain containing protein, expressed
q07_02	Os07g37090	7	22222297	22223336	ribosome inactivating protein, putative, expressed	OSRIP18
q07_02	Os07g37100	7	22231008	22234636	nucleoside transporter, putative, expressed	x
q07_02	Os07g37110	7	22236821	22240341	nucleoside transporter, putative, expressed	x
q07_02	Os07g37130	7	22243925	22246490	FUR1, putative, expressed
q07_02	Os07g37180	7	22267749	22273616	ABC1 family domain containing protein, putative, expressed
q07_02		7	22274202	22274975	iLL, iLA
q07_02	Os07g37210	7	22293735	22295309	MYB family transcription factor, putative, expressed
q07_02	Os07g37220	7	22303860	22308676	inositol-1-monophosphatase, putative, expressed
q07_02	Os07g37230	7	22309414	22313591	inositol-1-monophosphatase, putative, expressed
q07_02	Os07g37240	7	22316268	22317936	chlorophyll A-B binding protein, putative, expressed
q07_02	Os07g37250	7	22319007	22323191	THYLAKOID FORMATION1, chloroplast precursor, putative, expressed
q07_02	Os07g37270	7	22333881	22338439	MSP domain containing protein, putative, expressed
q07_02	Os07g37310	7	22346421	22348417	uncharacterized secreted protein, putative, expressed
q07_02	Os07g37320	7	22353094	22355806	transporter family protein, putative, expressed
q07_02	Os07g37340	7	22367305	22367604	histone H2A, putative, expressed
q07_02	Os07g37350	7	22370220	22372673	armadillo/beta-catenin repeat family protein, putative, expressed
q07_04	Os07g38240	7	22930763	22933283	ZOS7-05 - C2H2 zinc finger protein, expressed
q07_04		7	22931083	23068438	ROOT
q07_04	Os07g38260	7	22939104	22954819	insulin-degrading enzyme, putative, expressed
q07_04	Os07g38270	7	22955723	22972671	insulin-degrading enzyme, putative, expressed
q07_04	Os07g38280	7	22975174	22991258	insulin-degrading enzyme, putative, expressed
q07_04	Os07g38290	7	22996769	23001763	plastocyanin-like domain containing protein, putative, expressed
q07_04	Os07g38300	7	23003380	23008497	ribosome recycling factor, putative, expressed
q07_04	Os07g38380	7	23069680	23074579	transmembrane protein 49, putative, expressed
q07_04	Os07g38390	7	23075979	23078827	chalcone isomerase, putative, expressed
q07_04	Os07g38400	7	23081177	23085154	transporter family protein, putative, expressed	x
q07_04	Os07g38410	7	23086434	23088524	YABBY domain containing protein, putative, expressed
q07_04	Os07g38420	7	23087564	23090921	pre-mRNA-splicing factor, putative, expressed
q07_04	Os07g38430	7	23091890	23094460	WD domain, G-beta repeat domain containing protein, expressed
q07_04	Os07g38440	7	23098564	23100449	uncharacterized 50.6 kDa protein in the 5region of gyrA and gyrB, putative, expressed
q08_04	Os08g02020	8	652657	654279	transferase family protein, putative, expressed
q08_04	Os08g02030	8	655748	657391	transferase family protein, putative, expressed
q08_04	Os08g02050	8	662168	667559	protein kinase family protein, putative, expressed
q08_04	Os08g02070	8	679358	681739	OsMADS26 - MADS-box family gene with MIKCc type-box, expressed
q08_04	Os08g02080	8	682599	684136	rickettsia 17 kDa surface antigen family protein, expressed
q08_04	Os08g02094	8	686288	693880	GDSL-like lipase/acylhydrolase, putative, expressed
q08_04	Os08g02110	8	697180	698615	peroxidase precursor, putative, expressed	x
q08_04	Os08g02120	8	701246	704015	kinase, pfkB family, putative, expressed
q08_04	Os08g02130	8	704557	713850	RNA recognition motif containing protein, putative, expressed
q08_04	Os08g02150	8	720518	721865	a_IG002N01.7, putative, expressed
q08_04	Os08g02160	8	732023	734595	no apical meristem protein, putative, expressed
q08_04		8	750753		TIL
q08_04	Os08g02220	8	763213	765124	endoglucanase, putative, expressed
q08_04	Os08g02230	8	767546	770917	FAD-binding and arabino-lactone oxidase domains containing protein, putative, expressed
q08_04	Os08g02250	8	795184	797588	IQ calmodulin-binding motif domain containing protein, expressed	x
q08_01	Os08g06600	8	3722365	3726246	nuf2 family protein, expressed
q08_01	Os08g06610	8	3726902	3727461	mps one binder kinase activator-like 1A, putative, expressed
q08_01	Os08g06620	8	3728097	3728844	DNA polymerase delta subunit 4 family, putative, expressed
q08_01	Os08g06630	8	3732441	3736521	RNA polymerase sigma factor, putative, expressed
q08_01	Os08g06640	8	3740161	3745426	stress-induced protein, putative, expressed
q08_01	Os08g06710	8	3763274	3764796	OsFBDUF42 - F-box and DUF domain containing protein, expressed
q08_01	Os08g06780	8	3785863	3787112	OsFBDUF43 - F-box and DUF domain containing protein, expressed
q08_01		8	3822046	3822071	Na, Na/K
q08_02		8	7160262		Na, Na/K
q08_05	Os08g34020	8	21314563	21317684	exostosin family domain containing protein, expressed
q08_05	Os08g34050	8	21324969	21328749	phosphofructokinase, putative, expressed
q08_05	Os08g34060	8	21337593	21354581	DUF1336 domain containing protein, expressed
q08_05		8	21353911	21466673	SLA
q08_05	Os08g34070	8	21355383	21360738	DCN1, putative, expressed
q08_05	Os08g34130	8	21397699	21399524	mitochondrial glycoprotein, putative, expressed
q08_05	Os08g34140	8	21400078	21403502	vesicle transport v-SNARE protein, putative, expressed
q08_05	Os08g34150	8	21407407	21408779	OsTIL-2 Temperature-induced lipocalin-2, expressed
q08_05	Os08g34160	8	21411152	21416150	CAF1 family ribonuclease containing protein, putative, expressed
q08_05	Os08g34170	8	21418716	21421093	CAF1 family ribonuclease containing protein, putative, expressed
q08_05	Os08g34190	8	21433598	21436735	stromal cell-derived factor 2-like protein precursor, putative, expressed
q08_05	Os08g34210	8	21445787	21450833	aldehyde dehydrogenase, putative, expressed	x
q08_05	Os08g34220	8	21450962	21455969	omega-6 fatty acid desaturase, chloroplast precursor, putative, expressed
q08_05	Os08g34240	8	21466751	21468619	CAMK_KIN1/SNF1/Nim1_like.33 - CAMK includes calcium/calmodulin depedent protein kinases, expressed	x
q08_05	Os08g34249	8	21474564	21474764	inhibitor I family protein, putative, expressed
q08_05	Os08g34258	8	21487566	21487766	inhibitor I family protein, putative, expressed
q08_05	Os08g34280	8	21506419	21513656	cinnamoyl-CoA reductase, putative, expressed
q08_06	Os08g34640	8	21756526	21762152	receptor-like protein kinase precursor, putative, expressed
q08_06	Os08g34650	8	21765336	21771301	receptor-like protein kinase precursor, putative, expressed
q08_06	Os08g34680	8	21784165	21784449	glycosyltransferase, putative, expressed
q08_06	Os08g34700	8	21805180	21806262	GDU1, putative, expressed
q08_06	Os08g34720	8	21818039	21823218	D-3-phosphoglycerate dehydrogenase, chloroplast precursor, putative, expressed	x
q08_06	Os08g34740	8	21835042	21840598	SGT1 protein, putative, expressed
q08_06	Os08g34750	8	21842120	21846946	serine esterase family protein, putative, expressed
q08_06		8	21851814		SLA
q08_06	Os08g34780	8	21869307	21873777	adenylyl cyclase-associated protein, putative, expressed
q08_06	Os08g34790	8	21872411	21875498	AMP-binding domain containing protein, expressed
q08_06	Os08g34820	8	21905534	21908275	OsFBX292 - F-box domain containing protein, expressed
q08_06	Os08g34830	8	21912295	21914753	hAT dimerisation domain-containing protein, putative, expressed
q08_06	Os08g34860	8	21935740	21938140	OsFBX293 - F-box domain containing protein, expressed
q08_03	Os08g43120	8	27268083	27277540	Plant PDR ABC transporter associated domain containing protein, expressed
q08_03	Os08g43130	8	27277696	27290534	NAP1, putative, expressed
q08_03	Os08g43160	8	27296218	27298176	TCP family transcription factor, putative, expressed	OsPCF2
q08_03	Os08g43170	8	27302233	27307731	hydroxymethylglutaryl-CoA synthase, putative, expressed
q08_03	Os08g43190	8	27315938	27318495	dehydrogenase, putative, expressed
q08_03	Os08g43200	8	27320517	27321388	dehydration-responsive element-binding protein, putative, expressed
q08_03	Os08g43210	8	27324298	27325279	AP2 domain containing protein, expressed
q08_03	Os08g43220	8	27326619	27328690	OsFBX305 - F-box domain containing protein, expressed
q08_03	Os08g43230	8	27329441	27331356	TraB family protein, putative, expressed
q08_03	Os08g43240	8	27332856	27333629	LTPL97 - Protease inhibitor/seed storage/LTP family protein precursor, expressed
q08_03	Os08g43250	8	27345294	27347063	MATE efflux family protein, putative, expressed
q08_03		8	27352942	27354916	K, Na_K
q08_03	Os08g43270	8	27357415	27359108	BAG domain-containing protein, putative, expressed
q08_03	Os08g43290	8	27364161	27364837	LTPL44 - Protease inhibitor/seed storage/LTP family protein precursor, expressed
q08_03	Os08g43300	8	27365105	27370831	UBX domain-containing protein, putative, expressed
q08_03	Os08g43310	8	27372790	27373296	PE-PGRS FAMILY PROTEIN, putative, expressed
q08_03	Os08g43320	8	27376015	27379035	OsRhmbd14 - Putative Rhomboid homologue, expressed
q08_03	Os08g43334	8	27380765	27390339	HSF-type DNA-binding domain containing protein, expressed	OsHsfB2b
q08_03	Os08g43350	8	27393219	27396113	NC domain-containing protein, putative, expressed
q08_03	Os08g43360	8	27397948	27402221	RNA recognition motif containing protein, putative, expressed
q08_03	Os08g43370	8	27403439	27406438	6-phosphogluconolactonase, putative, expressed
q08_03	Os08g43380	8	27408976	27413886	TBC domain containing protein, expressed
q08_03	Os08g43390	8	27420501	27422836	cytochrome P450, putative, expressed
q08_03	Os08g43400	8	27435126	27442176	kinesin motor domain containing protein, expressed
q09_01		9	3783034	5176111	iTIL, iSHOOT
q09_01	Os09g07570	9	3792262	3796371	ferredoxin-thioredoxin reductase catalytic chain, chloroplast precursor, putative, expressed
q09_01	Os09g07580	9	3797045	3802606	mla1, putative, expressed
q09_01	Os09g07590	9	3803863	3805874	RGH1A, putative, expressed
q09_01	Os09g07660	9	3855216	3862968	ELMO/CED-12 family protein, putative, expressed
q09_01	Os09g07670	9	3866696	3869751	white-brown complex homolog protein 11, putative, expressed
q09_01	Os09g07780	9	3935205	3938411	pentatricopeptide repeat protein PPR986-12, putative, expressed
q09_01	Os09g07820	9	3959855	3965192	exosome complex exonuclease, putative, expressed
q09_01	Os09g07830	9	3970052	3975828	acetyl-CoA acetyltransferase, cytosolic, putative, expressed
q09_01	Os09g07900	9	4016486	4036019	ubiquitin-protein ligase 1, putative, expressed
q09_01	Os09g07910	9	4037616	4038693	DNA-directed RNA polymerase subunit alpha, putative, expressed
q09_01	Os09g07920	9	4042693	4045478	NOI protein, nitrate-induced, putative, expressed
q09_01	Os09g08030	9	4135752	4136547	nodulin MtN3 family protein, putative, expressed
q09_01	Os09g08072	9	4165397	4170978	glycosyl hydrolases, putative, expressed
q09_01	Os09g08100	9	4175696	4176079	cysteine proteinase inhibitor precursor, putative, expressed
q09_01	Os09g08120	9	4190886	4198627	beta-fructofuranosidase, insoluble isoenzyme 7 precursor, putative, expressed
q09_01	Os09g08130	9	4201069	4204423	indole-3-glycerol phosphate synthase, chloroplast precursor, putative, expressed
q09_01	Os09g08160	9	4227428	4229778	plant protein of unknown function domain containing protein, expressed
q09_01	Os09g08190	9	4250758	4251917	sulfotransferase domain containing protein, expressed
q09_01	Os09g08270	9	4276123	4276419	nodulin MtN3 family protein, putative, expressed
q09_01	Os09g08390	9	4349564	4355226	CRAL/TRIO domain containing protein, expressed
q09_01	Os09g08420	9	4382992	4386627	AGC_PVPK_like_kin82y.15 - ACG kinases include homologs to PKA, PKG and PKC, expressed
q09_01	Os09g08430	9	4390880	4393872	ribosomal protein L22, putative, expressed
q09_01	Os09g08440	9	4401212	4407611	nodulin MtN3 family protein, putative, expressed
q09_01	Os09g08450	9	4408658	4411662	ulp1 protease family, C-terminal catalytic domain containing protein, expressed
q09_01	Os09g08464	9	4417891	4418372	ATP synthase B chain, putative, expressed
q09_01	Os09g08490	9	4429439	4429673	seven-transmembrane-domain protein 1, putative, expressed
q09_01	Os09g08550	9	4462316	4465028	OsFBX308 - F-box domain containing protein, expressed
q09_01	Os09g08620	9	4502955	4506806	OsFBX309 - F-box domain containing protein, expressed
q09_01	Os09g08660	9	4534955	4543655	4-nitrophenylphosphatase, putative, expressed
q09_01	Os09g08670	9	4554651	4568812	protein of unknown function DUF1296 domain containing protein, expressed
q09_01	Os09g08720	9	4592170	4595244	cinnamoyl CoA reductase, putative, expressed
q09_01	Os09g08730	9	4600910	4605598	pumilio domain-containing protein, putative, expressed
q09_01	Os09g08880	9	4692153	4693007	ATP synthase like protein, putative, expressed
q09_01	Os09g08890	9	4704612	4707752	mitochondrial 60S ribosomal protein L5, putative, expressed
q09_01	Os09g08910	9	4725507	4730885	ATP synthase, putative, expressed
q09_01	Os09g08920	9	4737231	4737840	cytochrome P450, putative, expressed
q09_01	Os09g08990	9	4775513	4778505	cytochrome P450, putative, expressed
q09_01	Os09g09220	9	4933507	4942200	protein kinase domain containing protein, expressed
q09_01	Os09g09230	9	4943208	4943863	cinnamoyl CoA reductase, putative, expressed
q09_01	Os09g09270	9	4962897	4963715	dihydroflavonol-4-reductase, putative
q09_01	Os09g09320	9	4988972	4990544	nuclear transport factor, putative, expressed
q09_01	Os09g09360	9	5006931	5020013	esterase/lipase/thioesterase, putative, expressed
q09_01	Os09g09370	9	5021748	5029479	BTBN18 - Bric-a-Brac, Tramtrack, Broad Complex BTB domain with non-phototropic hypocotyl 3 NPH3 domain, expressed
q09_01	Os09g09450	9	5087530	5087994	PPR repeat domain containing protein, putative, expressed
q09_01	Os09g09460	9	5089760	5091228	harpin-induced protein 1 domain containing protein, expressed
q09_01	Os09g09470	9	5094691	5102650	WD domain, G-beta repeat domain containing protein, expressed
q09_01	Os09g09480	9	5103023	5106862	SNF7 domain containing protein, putative, expressed
q09_01	Os09g09490	9	5108210	5112958	disease resistance protein RPM1, putative, expressed
q09_01	Os09g09500	9	5120567	5122573	lectin-like receptor kinase, putative, expressed
q09_01	Os09g09510	9	5125150	5127327	legume lectins beta domain containing protein, expressed
q09_01	Os09g09520	9	5137884	5142453	transporter family protein, putative, expressed	x
q09_01	Os09g09550	9	5156336	5158006	plant protein of unknown function domain containing protein, expressed
q09_02		9	6580479		iR_S, R/S
q09_02	Os09g11790	9	6594470	6594871	DEFL14 - Defensin and Defensin-like DEFL family, expressed
q09_02	Os09g11850	9	6643023	6646354	ulp1 protease family, C-terminal catalytic domain containing protein, expressed
q09_02	Os09g11860	9	6647460	6649197	ulp1 protease family, C-terminal catalytic domain containing protein, expressed
q09_03	Os09g16760	9	10252139	10254787	ankyrin repeat family protein, putative, expressed
q09_03	Os09g16810	9	10272654	10273958	OsFBX317 - F-box domain containing protein, expressed
q09_03	Os09g16850	9	10287473	10288624	A3-BTB1 - Bric-a-Brac, Tramtrack, Broad Complex BTB domain with A3 subfamily conserved sequence, expressed
q09_03	Os09g16870	9	10306223	10307407	A3-BTB2 - Bric-a-Brac, Tramtrack, Broad Complex BTB domain with A3 subfamily conserved sequence, expressed
q09_03		9	10323934		iROOT, iSHOOT
q09_03	Os09g16910	9	10328808	10333390	cysteine desulfurase 1, mitochondrial precursor, putative, expressed
q09_03	Os09g16920	9	10338558	10340697	desaturase/cytochrome b5 protein, putative, expressed
q09_03	Os09g16950	9	10365054	10368262	cysteine-rich receptor-like protein kinase 25 precursor, putative, expressed
q09_03	Os09g16980	9	10378532	10381850	OsWAK86 - OsWAK pseudogene, expressed
q09_03	Os09g17000	9	10403688	10405803	glycerophosphoryl diester phosphodiesterase family protein, putative, expressed
q09_03	Os09g17010	9	10407389	10410703	lectin-like receptor kinase 1, putative, expressed
q09_04	Os09g20000	9	11976355	11978024	heavy metal-associated domain containing protein, expressed
q09_04	Os09g20010	9	11985971	11989563	SNF1-related protein kinase regulatory subunit beta-2, putative, expressed
q09_04	Os09g20020	9	11989748	11993428	NBS-LRR resistance-like protein B8, putative, expressed
q09_04	Os09g20030	9	11998384	12001239	disease resistance RPP13-like protein 1, putative, expressed
q09_04	Os09g20040	9	12004419	12010546	resistance-like protein I2GA-SH194-2, putative, expressed
q09_04	Os09g20090	9	12029912	12035268	L-ascorbate oxidase precursor, putative, expressed	x
q09_04	Os09g20150	9	12067466	12071748	C1-like domain containing protein, expressed
q09_04		9	12067716		iRL
q09_04	Os09g20220	9	12120286	12121335	glutathione S-transferase, putative, expressed
q09_04	Os09g20240	9	12126818	12128189	DUF581 domain containing protein, expressed
q09_04	Os09g20260	9	12146399	12148536	polyamine oxidase precursor, putative, expressed
q09_04	Os09g20284	9	12166727	12176970	amine oxidase, flavin-containing, domain containing protein, expressed
q09_05	Os09g30090	9	18290712	18292043	WD domain, G-beta repeat domain containing protein, expressed
q09_05	Os09g30100	9	18293017	18300993	NOL1/NOP2/sun family protein, putative, expressed
q09_05	Os09g30120	9	18307890	18314234	CSLE1 - cellulose synthase-like family E, expressed
q09_05	Os09g30130	9	18315154	18321214	CSLE6 - cellulose synthase-like family E, expressed
q09_05	Os09g30150	9	18339634	18343614	AGC_PVPK_like_kin82y.16 - ACG kinases include homologs to PKA, PKG and PKC, expressed
q09_05	Os09g30160	9	18351687	18352651	zinc finger, C3HC4 type domain containing protein, expressed
q09_05	Os09g30170	9	18360671	18363993	F-box protein interaction domain containing protein, expressed
q09_05	Os09g30180	9	18364571	18368259	OsFBX331 - F-box domain containing protein, expressed
q09_05	Os09g30190	9	18375696	18379514	receptor-like protein kinase 2 precursor, putative, expressed
q09_05	Os09g30200	9	18381040	18384342	ATP binding protein, putative, expressed
q09_05		9	18387915		LA
q09_05	Os09g30220	9	18391869	18397839	disease resistance protein RPM1, putative, expressed
q09_05	Os09g30230	9	18402208	18404264	disease resistance protein RPM1, putative, expressed
q09_05	Os09g30240	9	18411578	18413165	phosphofructokinase, putative, expressed
q09_05	Os09g30250	9	18414043	18422769	OsSub58 - Putative Subtilisin homologue, expressed
q09_05	Os09g30280	9	18441076	18445160	glycosyl transferase 8 domain containing protein, putative, expressed
q09_05	Os09g30310	9	18451702	18452295	core histone H2A/H2B/H3/H4, putative, expressed
q09_05	Os09g30320	9	18456839	18458655	BURP domain containing protein, expressed	OsBURP15
q09_05	Os09g30330	9	18464949	18468652	phosphatidylinositol transfer, putative, expressed
q09_05	Os09g30340	9	18469702	18471297	photosystem I reaction center subunit, chloroplast precursor, putative, expressed
q09_05	Os09g30360	9	18474987	18476381	caffeoyl-CoA O-methyltransferase, putative, expressed
q09_06	Os09g36810	9	21230303	21236811	beta-galactosidase precursor, putative, expressed
q09_06	Os09g36820	9	21239750	21242582	MCM10 - Putative minichromosome maintenance MCM protein 10, expressed
q09_06	Os09g36830	9	21243189	21245828	Skp1 family, dimerisation domain containing protein, expressed
q09_06	Os09g36860	9	21254258	21256901	acyl carrier protein, putative, expressed
q09_06	Os09g36870	9	21266324	21267742	plant protein of unknown function domain containing protein, expressed
q09_06	Os09g36880	9	21270655	21272567	GDSL-like lipase/acylhydrolase, putative, expressed
q09_06	Os09g36890	9	21274719	21276307	hydroxyproline-rich glycoprotein family protein, putative, expressed
q09_06	Os09g36900	9	21276447	21280620	WD domain, G-beta repeat domain containing protein, expressed
q09_06	Os09g36910	9	21291988	21293452	bZIP transcription factor domain containing protein, expressed
q09_06	Os09g36920	9	21299921	21304309	la domain containing protein, putative, expressed
q09_06	Os09g36930	9	21310129	21311548	aquaporin protein, putative, expressed	x
q09_06	Os09g36940	9	21313123	21313913	plastocyanin-like domain containing protein, putative, expressed
q09_06		9	21329392		SHOOT
q09_06	Os09g36976	9	21330727	21332728	trafficking protein particle complex subunit, putative, expressed
q09_06	Os09g36982	9	21333249	21335104	protein of unknown function DUF1279 domain containing protein, expressed
q09_06	Os09g37000	9	21338761	21342208	26S proteasome non-ATPase regulatory subunit 3, putative, expressed
q09_06	Os09g37006	9	21343532	21346652	protein of unknown function domain containing protein, expressed
q09_06	Os09g37012	9	21347235	21350906	eukaryotic aspartyl protease domain containing protein, expressed
q09_06	Os09g37040	9	21366391	21370393	DUF630/DUF632 domains containing protein, putative, expressed
q09_06	Os09g37050	9	21370609	21372376	RING-H2 finger protein ATL2B, putative, expressed
q09_06	Os09g37070	9	21381376	21383319	pentatricopeptide, putative, expressed
q09_06	Os09g37100	9	21391774	21397949	phospholipase D, putative, expressed
q09_06	Os09g37120	9	21409271	21410497	pyridoxal-dependent decarboxylase protein, putative, expressed
q10_02	Os10g28990	10	15110429	15111589	MBTB42 - Bric-a-Brac, Tramtrack, Broad Complex BTB domain with Meprin and TRAF Homology MATH domain, expressed
q10_02	Os10g29020	10	15124391	15125458	ATBPM2, putative, expressed
q10_02	Os10g29050	10	15138447	15140147	MBTB43 - Bric-a-Brac, Tramtrack, Broad Complex BTB domain with Meprin and TRAF Homology MATH domain, expressed
q10_02	Os10g29060	10	15142190	15143033	BTB7 - Bric-a-Brac, Tramtrack, Broad Complex BTB domain, expressed
q10_02	Os10g29100	10	15166777	15167886	MBTB44 - Bric-a-Brac, Tramtrack, Broad Complex BTB domain with Meprin and TRAF Homology MATH domain, expressed
q10_02	Os10g29110	10	15169211	15170899	MBTB45 - Bric-a-Brac, Tramtrack, Broad Complex BTB domain with Meprin and TRAF Homology MATH domain, expressed
q10_02	Os10g29120	10	15171570	15173056	speckle-type POZ protein, putative, expressed
q10_02	Os10g29150	10	15182652	15183967	MBTB46 - Bric-a-Brac, Tramtrack, Broad Complex BTB domain with Meprin and TRAF Homology MATH domain, expressed
q10_02	Os10g29180	10	15199437	15202164	MBTB47 - Bric-a-Brac, Tramtrack, Broad Complex BTB domain with Meprin and TRAF Homology MATH domain, expressed
q10_02	Os10g29190	10	15205064	15206208	BTB/POZ domain containing protein, expressed
q10_02		10	15211421		ROOT, SHOOT
q10_02	Os10g29220	10	15213679	15215127	MBTB48 - Bric-a-Brac, Tramtrack, Broad Complex BTB domain with Meprin and TRAF Homology MATH domain, expressed
q10_02	Os10g29230	10	15218256	15219365	MBTB49 - Bric-a-Brac, Tramtrack, Broad Complex BTB domain with Meprin and TRAF Homology MATH domain, expressed
q10_02	Os10g29260	10	15228159	15229123	speckle-type POZ protein, putative, expressed
q10_02	Os10g29274	10	15229453	15234593	Leucine rich repeat N-terminal domain containing protein, putative, expressed
q10_02	Os10g29290	10	15239701	15240792	MBTB50 - Bric-a-Brac, Tramtrack, Broad Complex BTB domain with Meprin and TRAF Homology MATH domain, expressed
q10_02	Os10g29310	10	15245005	15246475	MBTB51 - Bric-a-Brac, Tramtrack, Broad Complex BTB domain with Meprin and TRAF Homology MATH domain, expressed
q10_02	Os10g29320	10	15248755	15250899	speckle-type POZ protein, putative, expressed
q10_02	Os10g29330	10	15255885	15257174	speckle-type POZ protein B, putative, expressed
q10_02	Os10g29340	10	15259550	15260554	speckle-type POZ protein-like, putative, expressed
q10_02	Os10g29360	10	15264853	15265191	BTB/POZ domain containing protein, putative, expressed
q10_02	Os10g29370	10	15266567	15267037	snRNP protein, putative, expressed
q10_02	Os10g29380	10	15268591	15269703	MBTB52 - Bric-a-Brac, Tramtrack, Broad Complex BTB domain with Meprin and TRAF Homology MATH domain, expressed
q10_02	Os10g29410	10	15279959	15281164	MBTB53 - Bric-a-Brac, Tramtrack, Broad Complex BTB domain with Meprin and TRAF Homology MATH domain, expressed
q10_02	Os10g29430	10	15290345	15292947	RNA-directed DNA polymerase, putative, expressed
q10_02	Os10g29440	10	15294053	15295204	speckle-type POZ protein, putative, expressed
q10_02	Os10g29470	10	15303901	15309302	dehydrogenase, putative, expressed	x
q10_03	Os10g37400	10	20022551	20023144	DUF538 domain containing protein, putative, expressed
q10_03	Os10g37410	10	20024927	20028383	TBC domain containing protein, expressed
q10_03	Os10g37420	10	20028682	20029581	cytochrome b5-like Heme/Steroid binding domain containing protein, expressed
q10_03	Os10g37480	10	20060891	20070551	STE_PAK_Ste20_STLK.6 - STE kinases include homologs to sterile 7, sterile 11 and sterile 20 from yeast, expressed
q10_03		10	20065884	20144369
q10_03	Os10g37490	10	20070718	20074175	DNA excision repair protein ERCC-1, putative, expressed
q10_03	Os10g37500	10	20081776	20083719	AAA-type ATPase family protein, putative, expressed
q10_03	Os10g37520	10	20091716	20095059	major facilitator superfamily domain-containing protein 5, putative, expressed
q10_03	Os10g37530	10	20095489	20096519	mitochondrial import inner membrane translocase subunit Tim17, putative, expressed
q10_03	Os10g37540	10	20098367	20100038	OsFBDUF48 - F-box and DUF domain containing protein, expressed
q10_03	Os10g37570	10	20108962	20110296	OsFBDUF49 - F-box and DUF domain containing protein, expressed
q10_03	Os10g37630	10	20135405	20139758	UBX domain-containing protein, putative, expressed
q10_03	Os10g37640	10	20140647	20144863	HIT zinc finger domain containing protein, expressed
q10_03	Os10g37650	10	20148058	20151167	impaired sucrose induction 1, putative, expressed
q10_03	Os10g37660	10	20154546	20159181	trehalase precursor, putative, expressed
q10_03	Os10g37670	10	20160992	20162434	actin-depolymerizing factor, putative, expressed
q10_03	Os10g37690	10	20166148	20171124	inner membrane protein, putative, expressed
q10_03	Os10g37700	10	20173525	20173934	hydrolase protein, putative, expressed
q10_03	Os10g37710	10	20175634	20179156	hydrolase, alpha/beta fold family protein, putative, expressed
q10_03	Os10g37720	10	20181672	20186122	hydrolase, alpha/beta fold family protein, putative, expressed
q10_03	Os10g37730	10	20184885	20189647	pollen ankyrin, putative, expressed
q10_03	Os10g37740	10	20196581	20201332	CGMC_GSK.9 - CGMC includes CDA, MAPK, GSK3, and CLKC kinases, expressed
q10_01	Os10g39440	10	21048271	21052794	transporter family protein, putative, expressed	x
q10_01	Os10g39450	10	21055132	21056519	RING-H2 finger protein, putative, expressed
q10_01	Os10g39460	10	21058117	21061300	selenium-binding protein-like, putative, expressed
q10_01	Os10g39520	10	21109457	21114148	MLO domain containing protein, putative, expressed
q10_01		10	21117030	21174348	Na_K
q10_01	Os10g39540	10	21126202	21129813	protein phosphatase 2C, putative, expressed	x
q10_01	Os10g39550	10	21133757	21138265	MYB family transcription factor, putative, expressed
q10_01	Os10g39560	10	21143691	21146902	OsSCP47 - Putative Serine Carboxypeptidase homologue, expressed
q10_01	Os10g39590	10	21162841	21163086	ubiquitin family protein, putative, expressed
q10_01	Os10g39620	10	21169334	21174587	ubiquitin family protein, putative, expressed
q10_01	Os10g39640	10	21179529	21181718	expansin precursor, putative, expressed
q10_01	Os10g39670	10	21199763	21204782	protein kinase family protein, putative, expressed
q10_01	Os10g39680	10	21205700	21207611	CHIT14 - Chitinase family protein precursor, expressed
q10_01	Os10g39700	10	21219485	21222247	CHIT15 - Chitinase family protein precursor, putative, expressed
q10_01	Os10g39710	10	21224367	21226941	strictosidine synthase, putative, expressed
q10_01	Os10g39720	10	21227454	21228171	homeobox domain containing protein, expressed
q10_01	Os10g39740	10	21231591	21233093	glutathione S-transferase, putative, expressed
q10_01	Os10g39744	10	21241468	21242134	PE-PGRS family protein, putative, expressed
q10_01	Os10g39750	10	21244724	21247082	inducer of CBF expression 2, putative, expressed
q10_04	Os10g40360	10	21617952	21620589	proline oxidase, mitochondrial precursor, putative, expressed
q10_04		10	21618949	21893599	RL
q10_04	Os10g40390	10	21627458	21636806	scarecrow, putative, expressed
q10_04	Os10g40420	10	21655392	21656252	LTPL138 - Protease inhibitor/seed storage/LTP family protein precursor, expressed
q10_04	Os10g40430	10	21658070	21658866	LTPL139 - Protease inhibitor/seed storage/LTP family protein precursor, expressed
q10_04	Os10g40440	10	21662437	21663224	LTPL140 - Protease inhibitor/seed storage/LTP family protein precursor, expressed
q10_04	Os10g40460	10	21667261	21667939	LTPL141 - Protease inhibitor/seed storage/LTP family protein precursor, expressed
q10_04	Os10g40470	10	21670510	21671244	LTPL142 - Protease inhibitor/seed storage/LTP family protein precursor, putative, expressed
q10_04	Os10g40480	10	21674640	21675375	LTPL143 - Protease inhibitor/seed storage/LTP family protein precursor, expressed
q10_04	Os10g40490	10	21679082	21681432	U-box domain containing protein, expressed
q10_04	Os10g40510	10	21690274	21691088	LTPL144 - Protease inhibitor/seed storage/LTP family protein precursor, expressed
q10_04	Os10g40520	10	21693776	21694502	LTPL145 - Protease inhibitor/seed storage/LTP family protein precursor, expressed
q10_04	Os10g40530	10	21697019	21697778	LTPL146 - Protease inhibitor/seed storage/LTP family protein precursor, expressed
q10_04	Os10g40540	10	21700721	21704799	enoyl-CoA hydratase/isomerase family protein, putative, expressed
q10_04	Os10g40550	10	21706909	21710977	CPuORF23 - conserved peptide uORF-containing transcript, expressed
q10_04	Os10g40559	10	21721755	21723342	exostosin family domain containing protein, expressed
q10_04	Os10g40570	10	21724416	21727181	flavin-containing monooxygenase family protein, putative, expressed
q10_04	Os10g40584	10	21742274	21742822	zinc finger family protein, putative, expressed
q10_04	Os10g40590	10	21749421	21754862	oxysterol-binding protein, putative, expressed
q10_04	Os10g40600	10	21757768	21762202	peptide transporter PTR2, putative, expressed	x
q10_04	Os10g40610	10	21774210	21776532	flavin-containing monooxygenase family protein, putative, expressed
q10_04	Os10g40614	10	21786108	21787038	LTPL147 - Protease inhibitor/seed storage/LTP family protein precursor, expressed
q10_04	Os10g40640	10	21798920	21802986	glycosyl transferase 8 domain containing protein, putative, expressed
q10_04	Os10g40650	10	21801739	21804353	holliday junction resolvase, putative, expressed
q10_04	Os10g40660	10	21809263	21810954	ZOS10-07 - C2H2 zinc finger protein, expressed
q10_04	Os10g40700	10	21830151	21831694	expansin precursor, putative, expressed
q10_04	Os10g40710	10	21835930	21837651	expansin precursor, putative, expressed
q10_04	Os10g40720	10	21847804	21849726	expansin precursor, putative, expressed
q10_04	Os10g40730	10	21858750	21861307	expansin precursor, putative, expressed
q10_04	Os10g40740	10	21863008	21867667	helix-loop-helix DNA-binding domain containing protein, expressed
q10_04	Os10g40780	10	21884416	21903586	CCR4-Not complex component, Not1domain containing protein, expressed
q11_04	Os11g08170	11	4285112	4285498	DEFL45 - Defensin and Defensin-like DEFL family, expressed
q11_04	Os11g08180	11	4287928	4288353	aspartic proteinase Asp1 precursor, putative, expressed
q11_04	Os11g08190	11	4288975	4291261	aspartic proteinase Asp1 precursor, putative, expressed
q11_04	Os11g08200	11	4295158	4297681	eukaryotic aspartyl protease domain containing protein, expressed
q11_04	Os11g08210	11	4299149	4301783	no apical meristem protein, putative, expressed	OsNAC5
q11_04	Os11g08220	11	4315043	4315616	DEFL28 - Defensin and Defensin-like DEFL family, expressed
q11_04	Os11g08230	11	4319196	4325545	DEFL46 - Defensin and Defensin-like DEFL family, expressed
q11_04	Os11g08240	11	4326038	4326364	DEFL29 - Defensin and Defensin-like DEFL family, expressed
q11_04	Os11g08250	11	4327769	4328098	DEFL30 - Defensin and Defensin-like DEFL family, expressed
q11_04	Os11g08260	11	4330064	4330414	DEFL31 - Defensin and Defensin-like DEFL family, expressed
q11_04	Os11g08270	11	4336494	4337008	DEFL32 - Defensin and Defensin-like DEFL family, expressed
q11_04	Os11g08280	11	4342477	4342815	DEFL33 - Defensin and Defensin-like DEFL family, expressed
q11_04	Os11g08300	11	4375281	4380044	aldehyde dehydrogenase, putative, expressed
q11_04		11	4376870		SLA
q11_04	Os11g08314	11	4380785	4387947	methyltransferase, putative, expressed
q11_04	Os11g08330	11	4387460	4397808	POLD1 - Putative DNA polymerase delta catalytic subunit, expressed
q11_04	Os11g08340	11	4401492	4403522	OsGH3.12 - Probable indole-3-acetic acid-amido synthetase, expressed
q11_04	Os11g08370	11	4413240	4415870	transporter, major facilitator family, putative, expressed	x
q11_04	Os11g08380	11	4415910	4418435	1-aminocyclopropane-1-carboxylate oxidase, putative, expressed
q11_04	Os11g08410	11	4432776	4434071	GATA zinc finger domain containing protein, expressed
q11_04	Os11g08440	11	4443164	4446466	DnaK family protein, putative, expressed
q11_04	Os11g08445	11	4448642	4452224	DnaK family protein, putative, expressed
q11_04	Os11g08460	11	4466299	4469353	DnaK family protein, putative, expressed
q11_04	Os11g08470	11	4476621	4480654	DnaK family protein, putative, expressed
q11_01	Os11g35490	11	20796674	20799439	leucine rich repeat protein, putative, expressed
q11_01	Os11g35500	11	20802924	20806518	receptor-like protein kinase 5 precursor, putative, expressed
q11_01	Os11g35550	11	20837149	20839451	Leucine Rich Repeat family protein, expressed
q11_01	Os11g35580	11	20859839	20862861	disease resistance protein RPM1, putative, expressed
q11_01		11	20874275		iR_S
q11_01	Os11g35660	11	20902236	20905517	leucine-rich repeat receptor protein kinase EXS precursor, putative, expressed
q11_01	Os11g35710	11	20942415	20959702	cycloartenol synthase, putative, expressed
q11_02	Os11g36020	11	21175718	21177655	leucine rich repeat protein, putative, expressed
q11_02	Os11g36030	11	21178214	21182284	protein binding protein, putative, expressed
q11_02	Os11g36050	11	21185518	21187738	prefoldin subunit, putative, expressed
q11_02	Os11g36060	11	21188305	21197971	THUMP domain-containing protein, putative, expressed
q11_02	Os11g36090	11	21210711	21216313	receptor kinase, putative, expressed
q11_02	Os11g36120	11	21232639	21235267	receptor-like protein kinase precursor, putative, expressed
q11_02	Os11g36140	11	21243403	21246815	receptor-like protein kinase 2 precursor, putative, expressed
q11_02	Os11g36150	11	21250855	21254683	receptor-like protein kinase 2 precursor, putative, expressed
q11_02	Os11g36160	11	21261106	21265844	receptor-like protein kinase 2 precursor, putative, expressed
q11_02		11	21265200		K
q11_02	Os11g36180	11	21273533	21277443	receptor kinase, putative, expressed
q11_02	Os11g36190	11	21284855	21289519	receptor kinase, putative, expressed
q11_02	Os11g36200	11	21297806	21301732	receptor-like protein kinase 2 precursor, putative, expressed
q11_02	Os11g36240	11	21335334	21337979	pectinesterase, putative, expressed
q11_05	Os11g37640	11	22215791	22219121	ADP-ribosylation factor, putative, expressed
q11_05	Os11g37660	11	22223651	22231042	vegetative storage protein, putative, expressed
q11_05	Os11g37690	11	22267448	22271484	TBC domain containing protein, expressed
q11_05	Os11g37700	11	22272820	22282438	pleiotropic drug resistance protein, putative, expressed
q11_05	Os11g37720	11	22301910	22303659	integral membrane protein DUF6 domain containing protein, expressed
q11_05		11	22302306		LA
q11_05	Os11g37730	11	22305683	22310092	glutathione S-transferase, N-terminal domain containing protein, expressed
q11_05	Os11g37740	11	22310966	22319156	stripe rust resistance protein Yr10, putative, expressed
q11_05	Os11g37759	11	22328967	22334078	stripe rust resistance protein Yr10, putative, expressed
q11_05	Os11g37774	11	22351283	22356398	stripe rust resistance protein Yr10, putative, expressed
q11_05	Os11g37780	11	22366978	22370692	stripe rust resistance protein Yr10, putative, expressed
q11_05	Os11g37790	11	22382419	22384761	mla, putative, expressed
q11_05	Os11g37800	11	22385204	22389776	mla1, putative, expressed
q11_03	Os11g45780	11	27701070	27701883	RGH2B, putative, expressed
q11_03	Os11g45790	11	27703761	27707310	NB-ARC domain containing protein, expressed
q11_03	Os11g45850	11	27740142	27741375	WRKY61, expressed
q11_03	Os11g45920	11	27779324	27785982	WRKY63, expressed
q11_03	Os11g45924	11	27789618	27791943	WRKY41, expressed
q11_03	Os11g45930	11	27793777	27797821	NBS-LRR type disease resistance protein, putative, expressed
q11_03		11	27799249		iTIL
q11_03	Os11g45950	11	27804177	27804967	NAC domain-containing protein 90, putative, expressed	x
q11_03	Os11g45970	11	27812251	27818431	NBS-LRR disease resistance protein, putative, expressed
q11_03	Os11g45980	11	27820309	27824920	NBS-LRR type disease resistance protein, putative, expressed
q11_03	Os11g45990	11	27828621	27835246	von Willebrand factor type A domain containing protein, putative, expressed
q11_03	Os11g46000	11	27841513	27845382	von Willebrand factor type A domain containing protein, putative, expressed
q11_03	Os11g46070	11	27884593	27890936	MLA10, putative, expressed
q11_03	Os11g46080	11	27894235	27901084	NB-ARC domain containing protein, expressed
q12_01	Os12g29950	12	17900930	17903046	nodulin, putative, expressed
q12_01	Os12g29960	12	17907578	17908652	yippee zinc-binding protein, putative, expressed
q12_01	Os12g29980	12	17915643	17919555	growth regulating factor protein, putative, expressed
q12_01	Os12g29990	12	17924519	17931663	O-sialoglycoprotein endopeptidase, putative, expressed
q12_01		12	17940089		TIL
q12_01	Os12g30020	12	17955781	17964343	cyclin-T1-4, putative, expressed
q12_01	Os12g30030	12	17964736	17967748	IscA-like iron-sulfur assembly protein, mitochondrial precursor, putative, expressed
q12_01	Os12g30040	12	17979097	17983355	transmembrane amino acid transporter protein, putative, expressed	x
q12_01	Os12g30060	12	18002159	18005088	prefoldin subunit, putative, expressed
q12_01	Os12g30070	12	18007084	18010253	disease resistance protein RPM1, putative, expressed
q12_01	Os12g30080	12	18013097	18015767	disease resistance protein RPM1, putative, expressed
q12_02		12	20014218	20789916	RL
q12_02	Os12g33090	12	20018555	20021302	zinc finger family protein, putative, expressed
q12_02	Os12g33100	12	20028748	20032871	guanylate kinase, putative, expressed
q12_02	Os12g33160	12	20061564	20066930	RGH1A, putative, expressed
q12_02	Os12g33180	12	20076425	20079164	pnn protein, putative, expressed
q12_02	Os12g33210	12	20084212	20088112	OsFBL59 - F-box domain and LRR containing protein, expressed
q12_02	Os12g33220	12	20093814	20095262	F-box/LRR-repeat protein 14, putative, expressed
q12_02	Os12g33230	12	20100274	20103255	OsFBL60 - F-box domain and LRR containing protein, expressed
q12_02	Os12g33240	12	20105725	20108020	mitochondrial ribosomal protein S10, putative, expressed
q12_02	Os12g33250	12	20118297	20118779	ligA, putative, expressed
q12_02	Os12g33300	12	20138135	20141194	integral membrane protein DUF6 containing protein, expressed
q12_02	Os12g33610	12	20292893	20295410	phenylalanine ammonia-lyase, putative, expressed
q12_02	Os12g33790	12	20389066	20391210	ligA, putative, expressed
q12_02	Os12g33830	12	20400287	20401560	OsFBX449 - F-box domain containing protein, expressed
q12_02	Os12g33922	12	20452980	20453447	NADH-ubiquinone oxidoreductase chain 3, putative, expressed
q12_02	Os12g34062	12	20453492	20453869	mitochondrial ribosomal protein S12, putative, expressed
q12_02	Os12g33944	12	20460872	20461768	ELF protein, expressed
q12_02	Os12g33946	12	20461923	20463497	cytochrome c oxidase subunit 1, putative, expressed
q12_02	Os12g33950	12	20469031	20470694	MYB family transcription factor, putative, expressed
q12_02	Os12g33956	12	20497847	20499860	maturase, putative, expressed
q12_02	Os12g33958	12	20503266	20509254	NADH-ubiquinone oxidoreductase 49 kDa subunit, putative, expressed
q12_02	Os12g33962	12	20514770	20515834	uncharacterized tatC-like protein ymf16, putative, expressed
q12_02	Os12g34012	12	20533005	20533727	cytochrome c biosynthesis ccmC-like mitochondrial protein, putative, expressed
q12_02	Os12g34014	12	20534001	20534618	NADH-ubiquinone oxidoreductase chain 6, putative, expressed
q12_02	Os12g34018	12	20539950	20541110	ATP synthase protein YMF19, putative, expressed
q12_02	Os12g34045	12	20548245	20548691	mitochondrial ribosomal protein S7, putative, expressed
q12_02	Os12g34054	12	20577832	20581812	mitochondrial ribosomal protein S3, putative, expressed
q12_02	Os12g34056	12	20581661	20582218	mitochondrial 60S ribosomal protein L16, putative, expressed
q12_02	Os12g34058	12	20582916	20583383	NADH-ubiquinone oxidoreductase chain 3, putative, expressed
q12_02	Os12g34092	12	20603768	20605588	ribosomal protein S2, putative, expressed
q12_02	Os12g33954	12	20603782	20605233	ribosomal protein S2, putative, expressed
q12_02	Os12g34094	12	20617980	20624090	NADH-ubiquinone oxidoreductase chain 4, putative, expressed
q12_02	Os12g34108	12	20659585	20660961	ATP synthase protein 9, mitochondrial, putative, expressed
q12_02	Os12g34124	12	20675869	20679333	mitochondrial ribosomal protein S3, putative, expressed
q12_02	Os12g34128	12	20679182	20679739	mitochondrial 60S ribosomal protein L16, putative, expressed
q12_02	Os12g34154	12	20699934	20701405	ribosomal protein S2, putative, expressed
q12_02	Os12g34200	12	20728740	20732345	OsFBX450 - F-box domain containing protein, expressed
q12_02	Os12g34220	12	20748799	20752135	OsFBL61 - F-box domain and LRR containing protein, expressed
q12_02	Os12g34240	12	20756845	20760591	OsFBX451 - F-box domain containing protein, expressed
q12_02	Os12g34270	12	20775090	20777529	OsFBX452 - F-box domain containing protein, expressed
q12_02	Os12g34290	12	20783936	20787340	OsFBX453 - F-box domain containing protein, expressed
q12_02	Os12g34300	12	20788828	20792005	OsFBX454 - F-box domain containing protein, expressed
q12_03		12	21834586		iRL
q12_03	Os12g35890	12	21869771	21871413	FAD dependent oxidoreductase domain containing protein, expressed
								81
